# Supplementary material for: Soil productivity and structure of bacterial and fungal communities in unfertilized arable soil
Source: PLoS One. 2018 Sep 24;13(9):e0204085. doi: 10.1371/journal.pone.0204085 (PMC6152964; doi:10.1371/journal.pone.0204085)
Supplement: S1 Table — (XLSX) [file pone.0204085.s002.xlsx]

## Sheet: Sheet1
S1 Table. Relative abundance (%) of soil bacteria taxa at order level in 12 farms. Farm names refers to Table 1.
Kingdom	Phylum	Class	Order	IMs	Ys	SIs	OGs	M9s	M4s	STs	ORI3s	Ns	Hs	IZs	SEs	Total Count	Relative proprotion (%)
Bacteria	Actinobacteria	Actinobacteria	Actinomycetales	6.33141	4.67325	10.3351	5.19549	7.60306	6.59121	8.27882	4.89488	6.72556	6.18451	6.53657	5.8833	68597	6.79165
Bacteria	Proteobacteria	Alphaproteobacteria	Rhizobiales	10.7983	5.75842	3.69259	6.9972	8.71375	5.57795	6.20753	5.69812	5.3858	5.44176	8.21594	3.7377	63813	6.318
Bacteria	Proteobacteria	Alphaproteobacteria	Sphingomonadales	2.55057	2.61426	3.09921	3.56412	6.37737	7.60304	8.29021	3.0146	5.89443	2.98778	3.88217	4.8822	48105	4.76278
Bacteria	Proteobacteria	Betaproteobacteria	Burkholderiales	2.73334	2.69036	3.32975	2.36024	3.94492	4.41462	4.9764	3.54683	3.32071	3.73816	6.55176	3.69214	37821	3.74458
Bacteria	Acidobacteria	Acidobacteriia	Acidobacteriales	0.109115	6.06565	0.652328	1.57568	3.01764	4.40033	4.18812	6.38681	2.42074	9.31109	1.8672	3.22844	37141	3.67726
Bacteria	Bacteroidetes	[Saprospirae]	[Saprospirales]	2.83563	1.77009	5.76092	4.4748	4.37871	3.94586	2.61789	3.81924	5.57956	1.10879	2.87537	5.34455	36115	3.57568
Bacteria	Firmicutes	Bacilli	Bacillales	9.46165	0.858266	11.0319	2.58136	2.43391	3.50855	1.70688	2.99923	1.70179	1.42297	1.49017	5.5362	35593	3.52399
Bacteria	Acidobacteria	Acidobacteria-6	iii1-15	6.18547	2.73687	4.34754	5.66557	3.99441	2.80827	4.01731	2.59691	4.34688	1.29028	4.45117	1.54118	35197	3.48479
Bacteria	Acidobacteria	Solibacteres	Solibacterales	0.841551	2.72278	2.35912	1.71163	2.86334	3.6386	3.80601	6.50835	2.62725	4.63343	2.16136	3.99099	33808	3.34726
Bacteria	Acidobacteria	[Chloracidobacteria]	RB41	3.45213	2.20556	4.98546	5.52471	2.08164	3.00406	1.78913	4.51491	3.26462	0.552107	2.4431	8.71774	33706	3.33716
Bacteria	Actinobacteria	Thermoleophilia	Gaiellales	2.22049	4.03766	1.64523	2.963	3.97403	3.24987	3.72882	3.1962	2.1097	3.14182	2.92371	2.6562	32573	3.22499
Bacteria	Proteobacteria	Gammaproteobacteria	Xanthomonadales	4.81744	2.57057	1.43433	2.88438	4.88675	3.74007	3.3505	1.78669	3.43672	3.37975	3.08944	1.51304	30436	3.01341
Bacteria	Proteobacteria	Deltaproteobacteria	Myxococcales	2.75516	4.22228	2.14692	2.67964	2.19372	2.57389	2.66724	2.17085	3.61773	2.82459	3.02315	1.92983	27641	2.73668
Bacteria	Proteobacteria	Alphaproteobacteria	Rhodospirillales	1.8495	2.46769	1.29942	1.73456	2.51543	1.67924	3.57446	1.79507	2.47428	3.3645	2.37128	1.04666	22697	2.24719
Bacteria	Verrucomicrobia	[Spartobacteria]	[Chthoniobacterales]	0.801997	1.52346	1.07542	1.63628	0.802085	1.05328	1.07044	4.96752	1.29897	0.709198	1.12971	2.85186	17014	1.68452
Bacteria	Proteobacteria	Deltaproteobacteria	Syntrophobacterales	2.14684	2.59453	1.92686	2.37662	0.906894	1.3091	0.918604	2.08144	1.42772	1.73563	2.25389	0.448953	15956	1.57977
Bacteria	Gemmatimonadetes	Gemmatimonadetes	N1423WL	0.510114	1.24442	1.33609	1.27922	1.43822	2.51243	1.30325	1.56038	1.50675	0.835786	0.477848	3.27133	15098	1.49482
Bacteria	Actinobacteria	Acidimicrobiia	Acidimicrobiales	1.83041	2.14496	0.86977	1.21534	1.39601	0.951809	1.42346	1.0505	1.55264	1.22775	1.23743	1.41655	14561	1.44166
Bacteria	Proteobacteria	Betaproteobacteria	SC-I-84	0.72698	0.941415	0.767598	1.08758	3.0584	2.16944	1.97259	1.58413	1.44556	1.04931	1.60065	0.802755	14551	1.44067
Archaea	Crenarchaeota	Thaumarchaeota	Nitrososphaerales	2.81654	0.386149	5.86309	2.91386	0.515314	0.904648	0.531424	1.45422	0.998126	0.170818	0.544139	1.39779	14402	1.42591
Bacteria	Verrucomicrobia	[Pedosphaerae]	[Pedosphaerales]	0.653327	0.825852	2.03427	0.945081	0.502213	0.771737	1.40574	2.2379	1.6406	1.7341	1.05375	1.50366	12783	1.26562
Bacteria	Nitrospirae	Nitrospira	Nitrospirales	1.81404	2.73828	1.30335	1.91801	0.784616	1.18333	0.723748	0.845149	1.38692	0.536855	2.15998	0.822858	12585	1.24602
Bacteria	Gemmatimonadetes	Gemmatimonadetes	Gemmatimonadales	0.121391	1.59956	1.12651	0.348877	0.781705	0.881781	1.83974	0.676119	1.49145	1.04321	0.520661	2.25683	12276	1.21542
Bacteria	Proteobacteria	Betaproteobacteria	Ellin6067	0.617865	1.24301	0.606481	0.800943	0.874869	0.908935	0.941379	0.887057	1.48635	1.02491	1.53989	1.3147	11108	1.09978
Bacteria	Actinobacteria	Thermoleophilia	Solirubrobacterales	1.22618	1.27824	1.11079	1.30215	0.860312	0.508775	1.655	0.792065	0.615702	0.600912	0.835543	0.806776	10477	1.03731
Bacteria	Proteobacteria	Betaproteobacteria	MND1	0.911112	1.20496	0.930025	1.12198	0.276581	0.756017	0.788278	0.793462	1.146	0.696997	1.36863	0.848321	9191	0.909983
Bacteria	Proteobacteria	Betaproteobacteria	A21b	0.234598	1.6517	0.180766	0.773099	1.03499	0.961813	1.21974	0.578333	1.09501	1.93695	0.749917	0.113914	8751	0.866419
Bacteria	Bacteroidetes	Sphingobacteriia	Sphingobacteriales	0.510114	0.339642	0.521338	1.10232	0.959299	0.918939	0.565587	0.486135	0.976455	0.858664	0.513755	0.569568	8129	0.804836
Bacteria	Acidobacteria	DA052	Ellin6513	0.0668331	1.15422	0.0130989	0.178533	0.493479	0.868919	1.0793	0.845149	0.383699	4.27959	0.40327	0.179581	8128	0.804737
Bacteria	WS3	PRR-12	Sediment-1	0.597406	1.22328	1.11079	1.19732	0.310062	0.560224	0.697177	0.551792	0.964983	0.956274	0.928074	0.261331	7244	0.717214
Bacteria	Proteobacteria	Alphaproteobacteria	Ellin329	0.379175	0.318503	0.162427	0.373446	0.735123	0.663122	1.14889	1.16086	0.666692	1.55261	0.603524	0.109893	7219	0.714739
Bacteria	Planctomycetes	Phycisphaerae	WD2101	0.37372	0.534126	0.683765	0.712496	0.566263	0.505917	1.01856	0.794859	0.97773	0.344686	0.526185	0.521322	6798	0.673057
Bacteria	Planctomycetes	Planctomycetia	Gemmatales	0.548304	0.646871	0.347122	0.584738	0.368289	0.430172	0.703504	0.69847	0.611878	0.603962	0.91012	0.379265	6064	0.600385
Bacteria	Acidobacteria	iii1-8	DS-18	0.379175	0.655326	0.37987	0.579824	0.398859	0.445893	0.337834	0.49312	0.883399	0.338585	0.419843	1.60551	5948	0.5889
Bacteria	Acidobacteria	iii1-8	32-20	0.182768	1.65311	0.429646	0.445515	0.593921	0.920368	0.134121	0.572746	0.362028	0.937972	0.346647	0.624514	5877	0.58187
Bacteria	Bacteroidetes	Cytophagia	Cytophagales	0.72016	0.249447	0.62875	0.892667	0.31734	0.328703	0.229018	0.360411	0.968807	0.483475	0.513755	0.596371	5067	0.501674
Bacteria	Planctomycetes	Planctomycetia	Pirellulales	0.852463	0.379103	0.530507	0.938529	0.46582	0.360144	0.292283	0.602081	0.497151	0.201321	0.654624	0.274733	5052	0.500189	777522
Bacteria	Chloroflexi	Ktedonobacteria	Thermogemmatisporales	0	0.844173	0.0471562	0.132672	0.109177	0.210084	0.700973	0.487532	0.124925	1.95373	0	0.999759	4968	0.491872
Bacteria	Proteobacteria	Gammaproteobacteria	Legionellales	0.572855	0.249447	0.301276	0.402929	0.38139	0.670268	0.413751	0.650974	0.735528	0.866289	0.665672	0.444933	4933	0.488407
Bacteria	Firmicutes	Clostridia	Clostridiales	0.717433	0.218442	0.267219	0.191637	0.914173	1.2605	0.222692	0.546204	0.210333	1.22623	0.204397	0.0790694	4637	0.4591
Bacteria	Chloroflexi	Chloroflexi	[Roseiflexales]	0.593314	0.277633	0.776768	0.391463	0.375568	0.352998	0.404894	0.501502	0.820936	0.0305031	0.538615	0.182262	4230	0.418804
Bacteria	Gemmatimonadetes	Gemmatimonadetes	Ellin5290	0.185496	0.277633	0.263289	0.137585	0.344998	0.397302	0.884441	0.430258	0.70366	0.646667	0.353552	0.231848	4229	0.418705
Bacteria	Cyanobacteria	Chloroplast	Stramenopiles	0.0068197	0.153614	0.593382	0.062241	0.13829	0.145773	0.283426	1.27122	0.432139	0.105236	0.263783	1.308	3899	0.386032
Bacteria	Proteobacteria	Alphaproteobacteria	Caulobacterales	0.395543	0.219851	0.146708	0.257154	0.497846	0.434459	0.509914	0.304533	0.503525	0.382815	0.29831	0.16886	3589	0.35534
Bacteria	Acidobacteria	Acidobacteria-6	CCU21	0.759715	1.06966	0.294726	0.615858	0.279492	0.16721	0.154366	0.139694	0.34928	0.0518554	0.611811	0.112573	3550	0.351479
Bacteria	Proteobacteria	Alphaproteobacteria	Rickettsiales	0.114571	0.0803303	0.547536	0.194913	0.311517	0.377294	0.513709	0.469372	0.415567	0.230299	0.378411	0.901927	3537	0.350191
Bacteria	Chloroflexi	Anaerolineae	SBR1031	0.834731	0.257903	0.36939	0.563445	0.321707	0.165781	0.336568	0.462387	0.423216	0.125063	0.360457	0.092471	3502	0.346726
Bacteria	Chloroflexi	Ktedonobacteria	JG30-KF-AS9	0.00272788	0.173344	0.0209583	0.0376722	0.930185	0.581661	0.984399	0.162045	0.104529	0.852563	0.0428129	0.257311	3432	0.339796
Bacteria	Proteobacteria	Gammaproteobacteria	Pseudomonadales	0.298703	0.0803303	0.12575	0.49629	0.184872	0.194363	0.12906	0.0600685	0.277895	0.057956	1.5316	0.852341	3389	0.335538
Bacteria	Actinobacteria	MB-A2-108	0319-7L14	0.504658	0.318503	0.327474	0.386549	0.0917084	0.157206	0.278365	0.367395	0.433414	0.105236	0.541377	0.0388646	3105	0.30742
Archaea	Crenarchaeota	Thaumarchaeota	Cenarchaeales	0.158217	0.360782	0.00523958	0.0851719	0.042215	0.284399	0.108815	0.0265419	0.186113	2.25876	0.562093	0.148758	3041	0.301083
Bacteria	Armatimonadetes	[Fimbriimonadia]	[Fimbriimonadales]	0.336893	0.205758	0.285557	0.458618	0.227087	0.142914	0.123999	0.318502	0.398996	0.282154	0.162965	0.266692	2716	0.268906
Bacteria	Proteobacteria	Betaproteobacteria	Methylophilales	0.122755	0.0493256	0.303896	0.227671	1.26936	0.0828903	0.0847747	0.198366	0.24985	0.179969	0.393603	0.395347	2660	0.263361
Bacteria	Acidobacteria	Sva0725	Sva0725	0.379175	0.198712	0.193864	0.358705	0.398859	0.244383	0.268242	0.244465	0.518822	0.0503302	0.267926	0.0830899	2659	0.263262
Bacteria	Proteobacteria	Deltaproteobacteria	MIZ46	0.323254	0.16207	0.154568	0.214568	0.18924	0.234379	0.12906	0.32409	0.291917	0.366038	0.252735	0.442253	2567	0.254154
Bacteria	Proteobacteria	Betaproteobacteria	IS-44	0.214139	0.429838	0.12575	0.260429	0.126645	0.248671	0.101224	0.473563	0.328884	0.0564308	0.400508	0.111233	2497	0.247223
Bacteria	Proteobacteria	Alphaproteobacteria	Rhodobacterales	0.529209	0.218442	0.0890729	0.334136	0.403226	0.224375	0.234079	0.0628623	0.200135	0.0945598	0.459894	0.0763891	2451	0.242669
Bacteria	Verrucomicrobia	Opitutae	Opitutales	0.111843	0.0916048	0.277698	0.17362	0.126645	0.198651	0.156896	0.184396	0.390072	0.211997	0.313501	0.534724	2321	0.229798
Bacteria	Chloroflexi	Anaerolineae	A31	0.124119	0.954099	0.1192	0.124482	0.120822	0.337278	0.0392241	0.359014	0.0841332	0.0610063	0.157441	0.140717	2278	0.22554
Bacteria	Armatimonadetes	Chthonomonadetes	Chthonomonadales	0.0531937	0.180391	0.138849	0.0966373	0.157214	0.221517	0.120203	0.445624	0.178464	0.210472	0.114628	0.452974	2258	0.22356
Bacteria	Chloroflexi	TK10	B07 WMSP1	0.140486	0.291726	0.100862	0.153965	0.120822	0.174355	0.361874	0.215129	0.1262	0.184544	0.102199	0.284114	2253	0.223065
Bacteria	Acidobacteria	[Chloracidobacteria]	PK29	0.649236	0.122609	0.49252	0.340688	0.0858856	0.104327	0.0442853	0.160648	0.280444	0	0.200254	0.0281433	1985	0.196531
Bacteria	Chloroflexi	Ktedonobacteria	Ktedonobacterales	0.00954758	0.153614	0.0956223	0.0556893	0.149936	0.0214371	0.449179	0.247259	0.065012	0.204371	0.00690531	0.465035	1833	0.181482
Bacteria	Proteobacteria	Deltaproteobacteria	Bdellovibrionales	0.200499	0.10147	0.0930025	0.180171	0.167404	0.207226	0.0873053	0.101977	0.182289	0.167767	0.120152	0.474416	1701	0.168413
Bacteria	Proteobacteria	Gammaproteobacteria	Thiotrichales	0.530573	0.156433	0.0576354	0.227671	0.296961	0.0743154	0.148039	0.0852134	0.0968807	0.0838837	0.283118	0.0160819	1680	0.166334
Bacteria	Chloroflexi	TK10	AKYG885	0.0954758	0.0930141	0.116581	0.171982	0.190695	0.177214	0.261916	0.181602	0.154244	0.0716824	0.133963	0.0696883	1561	0.154552
Bacteria	Bacteroidetes	Flavobacteriia	Flavobacteriales	0.184132	0.0436884	0.0694244	0.579824	0.270758	0.161493	0.0455506	0.0125725	0.331434	0.0472799	0.223732	0.0495859	1556	0.154057
Bacteria	Cyanobacteria	Chloroplast	Chlorophyta	0.00954758	0.0521443	0.0838333	0.0180171	0.023291	0.107186	0.0341629	0.134106	0.17719	0.129638	0.111866	1.04398	1552	0.15366
Bacteria	Proteobacteria	Betaproteobacteria	Nitrosomonadales	0.0245509	0.0761024	0.0314375	0.0704306	0.228543	0.537358	0.0847747	0.454006	0.0815837	0.0167767	0.0469561	0.0777292	1493	0.147819
Bacteria	Proteobacteria	Deltaproteobacteria	NB1-j	0.421458	0.314275	0.141469	0.276809	0.107721	0.11719	0.0797135	0.0600685	0.130024	0.00915094	0.305215	0	1455	0.144057
Bacteria	Chlamydiae	Chlamydiia	Chlamydiales	0.151397	0.0986513	0.049776	0.155603	0.0451264	0.127194	0.153101	0.0321296	0.0994302	0.157091	0.604906	0.067008	1386	0.137225
Bacteria	Chloroflexi	Anaerolineae	H39	0.13503	0.673647	0.0982421	0.135947	0.0771515	0.0843194	0.0695912	0.0894042	0.160618	0.0732076	0.0580046	0.0442253	1352	0.133859
Bacteria	Acidobacteria	Holophagae	Holophagales	0.00136394	0.0704652	0	0	0.0436707	0.474476	0.0265712	0.0125725	0.0267697	1.04168	0.172633	0.0160819	1312	0.129899
Bacteria	Elusimicrobia	Elusimicrobia	FAC88	0.133666	0.135293	0.108721	0.132672	0.0727844	0.05002	0.0506118	0.0894042	0.0433414	0.382815	0.211303	0.0938111	1228	0.121582
Bacteria	Armatimonadetes	Chthonomonadetes	SJA-22	0.0354624	0.0986513	0.0825234	0.15724	0.046582	0.118619	0.0177141	0.272403	0.103254	0.0838837	0.0455751	0.352462	1226	0.121384
Bacteria	Planctomycetes	Phycisphaerae	Phycisphaerales	0.106387	0.111335	0.113961	0.222757	0.0669617	0.080032	0.0733871	0.0796256	0.20141	0.0213522	0.222351	0.00938111	1089	0.10782
Bacteria	Proteobacteria	Deltaproteobacteria	Desulfuromonadales	0.00272788	0.0549629	0.049776	0.00163792	0.250378	0.687418	0.00632647	0.125725	0.0216707	0.0915094	0.0372887	0	1015	0.100493
Bacteria	Planctomycetes	Planctomycetia	Planctomycetales	0.159581	0.0690559	0.0851432	0.144137	0.0829743	0.0928943	0.0556729	0.0866103	0.0828585	0.102186	0.142249	0.100512	990	0.098018
Bacteria	Verrucomicrobia	Verrucomicrobiae	Verrucomicrobiales	0.109115	0.00845583	0.0392968	0.198188	0.202341	0.0714572	0.0303671	0.0614654	0.136398	0.0213522	0.113247	0.0951513	869	0.086038
Bacteria	Chloroflexi	Anaerolineae	WCHB1-50	0.0259149	0.167707	0.049776	0.062241	0.139746	0.020008	0.00253059	0.00419082	0.145321	0.134214	0.132582	0.0294835	782	0.0774243
Bacteria	Chloroflexi	Anaerolineae	SHA-20	0.00545576	0.115563	0.0589453	0.0491376	0.0756958	0.130052	0.02151	0.0977858	0.15297	0.111336	0.0635289	0.0321638	758	0.0750481
Bacteria	Cyanobacteria	Synechococcophycideae	Pseudanabaenales	0.00409182	0.0155023	0.00523958	0.00491376	0.0116455	0.0543074	0	0.0377174	0.0611878	0.00305031	0.0179538	0.704924	718	0.0710878
Bacteria	Chloroflexi	Thermomicrobia	JG30-KF-CM45	0.124119	0.00422791	0.0681145	0.0999132	0.177594	0.0314411	0.117672	0.0223511	0.070111	0.00762579	0.114628	0.033504	717	0.0709888
Bacteria	Chloroflexi	Anaerolineae	envOPS12	0.175948	0.0521443	0.267219	0.13431	0.0946198	0.0628823	0.0253059	0.0433052	0.0280444	0.0137264	0.0414319	0.00134016	709	0.0701967
Bacteria	Planctomycetes	OM190	agg27	0.181404	0.10147	0.0602552	0.119568	0.0349365	0.0728863	0.0468159	0.0167633	0.0675615	0.00457547	0.135344	0	675	0.0668304
Bacteria	Chloroflexi	Anaerolineae	Caldilineales	0.188224	0.00422791	0.167667	0.0868098	0.0509491	0.0585949	0.0139182	0.0419082	0.0879575	0.0137264	0.066291	0.0495859	669	0.0662364
Bacteria	Acidobacteria	[Chloracidobacteria]	DS-100	0.130938	0.018321	0.062875	0.203102	0.0625946	0.0643114	0.0278365	0.0321296	0.107079	0.00152516	0.0193349	0.0509261	666	0.0659394
Bacteria	Proteobacteria	Deltaproteobacteria	[Entotheonellales]	0.249601	0.0718745	0.1192	0.175258	0	0.00857486	0	0.0167633	0.010198	0	0.147774	0.00134016	605	0.0598999
Bacteria	Elusimicrobia	Elusimicrobia	IIb	0.0695609	0.0380512	0.0458463	0.0540514	0.0101898	0.0443034	0.0366935	0.0558776	0.0471656	0.143365	0.0510993	0.0897907	561	0.0555435
Bacteria	Elusimicrobia	Elusimicrobia	Elusimicrobiales	0.0436461	0.0845583	0.0183385	0.0311205	0.0262024	0.0514492	0.00885706	0.0223511	0.0586383	0.160142	0.0510993	0.0911308	536	0.0530683
Archaea	Euryarchaeota	Thermoplasmata	E2	0.0204591	0.14093	0.00785937	0.263705	0.00436707	0.0871777	0.00126529	0.00558776	0.00637373	0.0442296	0.0331455	0.0402048	520	0.0514842
Bacteria	Chloroflexi	TK17	mle1-48	0.0545576	0.032414	0.00261979	0.0196551	0.0873413	0.121477	0.0480812	0.0377174	0.114727	0.0259277	0.066291	0.00268032	512	0.0506921
Bacteria	Proteobacteria	Deltaproteobacteria	Spirobacillales	0.068197	0.0197303	0.0353672	0.0491376	0.0538605	0.070028	0.00885706	0.0181602	0.0828585	0.0366038	0.0801016	0.109893	486	0.0481179
Bacteria	Proteobacteria	Gammaproteobacteria	Alteromonadales	0.0204591	0.0422791	0.0275078	0.0393101	0.0713288	0.0928943	0.02151	0.0195572	0.0573636	0.0228774	0.0966744	0.0241229	479	0.0474249
Bacteria	WS3	PRR-12	LD1-PA13	0.0559215	0.0422791	0.0668046	0.0589652	0.0262024	0.0342994	0.227753	0.0181602	0.0535393	0.00457547	0.0359076	0	478	0.0473258
Bacteria	Acidobacteria	iii1-8	SJA-36	0.0068197	0.18321	0.00523958	0.0180171	0.0291138	0.00571657	0.0151835	0.0335266	0.0356929	0.0518554	0.0510993	0.0938111	414	0.0409893
Bacteria	Chloroflexi	Ktedonobacteria	TK10	0.00136394	0.0310047	0	0.00327584	0.0334808	0.0342994	0.0607341	0.0349235	0.0267697	0.0716824	0.0345266	0.00938111	388	0.0384151
Bacteria	Chloroflexi	Ktedonobacteria	B12-WMSP1	0	0.0366419	0	0	0.00291138	0.00142914	0	0.104771	0.00382424	0.0716824	0.00138106	0.0656678	385	0.0381181
Bacteria	Proteobacteria	Gammaproteobacteria	HTCC2188	0.0477379	0.00422791	0.0235781	0.0966373	0.0378479	0.00142914	0.0303671	0.0754348	0.0675615	0.00152516	0.127058	0	379	0.037524
Bacteria	Proteobacteria	Alphaproteobacteria	BD7-3	0.0736528	0.0225489	0.00523958	0.0458618	0.0349365	0.0242954	0.0253059	0.00977858	0.0522646	0.102186	0.0911501	0	374	0.037029
Bacteria	[Thermi]	Deinococci	Thermales	0.0163673	0.0267768	0	0	0.0101898	0.030012	0.0164488	0.0433052	0.0165717	0.0152516	0.0248591	0.273392	365	0.0361379
Archaea	Crenarchaeota	MBGA	NRP-J	0	0.136703	0	0.0196551	0.00145569	0.040016	0.0227753	0.0125725	0.00127475	0.184544	0.00276213	0.0134016	357	0.0353459
Bacteria	Bacteroidetes	Bacteroidia	Bacteroidales	0.021823	0.00563722	0.00785937	0	0.0407593	0.16721	0.0392241	0.0125725	0.010198	0.149465	0.00552425	0.00134016	350	0.0346528
Bacteria	Proteobacteria	Betaproteobacteria	Rhodocyclales	0.00954758	0.0380512	0.0694244	0.0229309	0.0320252	0.0371577	0.0101224	0.0349235	0.0407919	0.0503302	0.0455751	0.0067008	345	0.0341578
Bacteria	Cyanobacteria	Nostocophycideae	Nostocales	0.0068197	0.0014093	0.024888	0.00491376	0.0101898	0.00428743	0	0.11874	0.0586383	0	0.088388	0.108553	342	0.0338607
Bacteria	Planctomycetes	vadinHA49	p04 C01	0.0272788	0.032414	0.0261979	0.0376722	0.0203796	0.0357286	0.0139182	0.0363205	0.0611878	0.0335535	0.0621478	0.0067008	339	0.0335637
Bacteria	Planctomycetes	OM190	CL500-15	0.0695609	0.0197303	0.0563255	0.0442239	0.0276581	0.0528783	0.0531424	0.0181602	0.0573636	0	0.0262402	0.00536064	336	0.0332667
Bacteria	Fibrobacteres	Fibrobacteria	258ds10	0.0531937	0.014093	0.0209583	0.0606031	0.0160126	0.0328703	0.108815	0.0069847	0.0624626	0.0213522	0.0276213	0.00536064	334	0.0330687
Bacteria	Verrucomicrobia	[Methylacidiphilae]	S-BQ2-57	0.0204591	0.078921	0.0235781	0.0507756	0.0101898	0.00571657	0.0253059	0.00558776	0.0331434	0.0259277	0.0580046	0.0107213	310	0.0306925
Bacteria	Cyanobacteria	Chloroplast	Streptophyta	0.0177312	0.0197303	0.0209583	0.0147413	0.00582276	0.0171497	0.0227753	0.0405113	0.0140222	0.0137264	0.0345266	0.138036	306	0.0302965
Bacteria	Planctomycetes	Phycisphaerae	Pla1	0.0531937	0.0267768	0.0484661	0.0343963	0.0291138	0.0228663	0.00759177	0.0866103	0.0433414	0	0.0303834	0.00402048	301	0.0298014
Bacteria	Spirochaetes	Spirochaetes	Spirochaetales	0.00136394	0.0563722	0.00785937	0.0196551	0.0174683	0.0571657	0.0569382	0.0195572	0.0331434	0.0747327	0.0234781	0.00134016	292	0.0289103
Bacteria	Firmicutes	Clostridia	OPB54	0.0586494	0.0169117	0.0157187	0.0278447	0.0567719	0.030012	0.0139182	0.0363205	0.0254949	0.0732076	0.0234781	0.0107213	290	0.0287123
Bacteria	Proteobacteria	Betaproteobacteria	SBla14	0	0.00704652	0.00261979	0.00327584	0.0669617	0.202938	0.0113876	0.00977858	0.00637373	0.019827	0.0193349	0.00804096	267	0.0264351
Bacteria	Proteobacteria	Gammaproteobacteria	Chromatiales	0	0	0.00785937	0.0114654	0.211075	0.0185789	0	0.00139694	0	0.00915094	0.11739	0.00134016	266	0.0263361
Bacteria	Armatimonadetes	Armatimonadia	Armatimonadales	0.00818364	0.00704652	0.0458463	0.0229309	0.0101898	0.0271537	0.0177141	0.0139694	0.0331434	0.0244025	0.0262402	0.0629875	264	0.0261381
Bacteria	Planctomycetes	C6	MVS-107	0.0818364	0.0239582	0.0340573	0.062241	0.00873413	0.0185789	0.0189794	0.00139694	0.0497151	0.00762579	0.0248591	0	255	0.025247
Bacteria	Chlorobi	BSV26	A89	0.0422821	0.0310047	0.0366771	0.0163792	0.00727844	0.010004	0.00506118	0.0209541	0.00254949	0.135739	0.0276213	0.00402048	251	0.024851
Bacteria	Chloroflexi	Anaerolineae	Anaerolineales	0	0.0859676	0.00392968	0	0.0727844	0.080032	0	0.00977858	0.0178464	0.0625315	0	0	244	0.024158
Bacteria	Chloroflexi	Anaerolineae	S0208	0.111843	0.00986513	0.0812135	0.0327584	0	0	0.00126529	0	0.065012	0	0.0276213	0	243	0.024059
Bacteria	Planctomycetes	Phycisphaerae	CPla-3	0.00954758	0.00845583	0.0104792	0.0114654	0.0291138	0.0114331	0.0683259	0.0265419	0.0267697	0.0350786	0.0248591	0	237	0.0234649
Bacteria	Chloroflexi	Thermomicrobia	Ellin6537	0	0.0197303	0	0	0.00873413	0.0185789	0.00759177	0.0195572	0.00382424	0.0442296	0.00552425	0.0402048	230	0.0227718
Bacteria	Gemmatimonadetes	Gemmatimonadetes	KD8-87	0.0600134	0.050735	0.0222682	0.0262067	0.00436707	0.010004	0.0240406	0.00558776	0.0114727	0.0442296	0.0207159	0.00536064	229	0.0226728
Bacteria	Proteobacteria	Deltaproteobacteria	Sva0853	0.00409182	0.050735	0.00261979	0.00655168	0.0131012	0.0128623	0.0151835	0	0.0178464	0.161667	0.0248591	0.00134016	227	0.0224748
Bacteria	Firmicutes	Bacilli	Turicibacterales	0.124119	0	0.00785937	0.0294826	0.122278	0.00285829	0.00253059	0.00977858	0	0	0.00276213	0.00268032	226	0.0223758
Bacteria	Chloroflexi	Anaerolineae	CFB-26	0.0777446	0.0155023	0.0275078	0.0589652	0.018924	0.00428743	0.0139182	0.0181602	0.0127475	0.00610063	0.044194	0	220	0.0217818
Bacteria	Proteobacteria	TA18	PHOS-HD29	0.00954758	0.0422791	0.0196484	0.0655168	0.0262024	0.0128623	0.00506118	0.0167633	0.0229454	0.00152516	0.0276213	0.0134016	218	0.0215838
Bacteria	Chloroflexi	Anaerolineae	GCA004	0.0395543	0.153614	0.0130989	0.0180171	0.018924	0.00571657	0.00126529	0	0.0191212	0.0183019	0	0	212	0.0209897
Bacteria	Planctomycetes	vadinHA49	DH61	0	0.00845583	0.0183385	0.0163792	0.0174683	0.0257246	0.02151	0.0125725	0.0254949	0.0244025	0.00276213	0.0522662	202	0.0199996
Bacteria	Chlorobi	BSV26	PK329	0.0504658	0.0831489	0.0235781	0.0458618	0.00291138	0	0	0	0	0.0259277	0.0359076	0	199	0.0197026
Bacteria	NC10	43093	JH-WHS47	0	0.238172	0.00130989	0	0	0	0	0	0	0.0350786	0	0	195	0.0193066
Bacteria	Cyanobacteria	Oscillatoriophycideae	Oscillatoriales	0	0	0.0104792	0.0507756	0.00727844	0.00714572	0	0.0293358	0.0611878	0	0.100818	0	195	0.0193066
Bacteria	Cyanobacteria	4C0d-2	MLE1-12	0.0395543	0.00704652	0.00654947	0.00818961	0.00727844	0.0157206	0.00885706	0	0.015297	0.0594811	0.0248591	0.00804096	177	0.0175244
Bacteria	Chloroflexi	Chloroflexi	Chloroflexales	0.0163673	0.00704652	0.0301276	0.0311205	0.00873413	0.00571657	0.00126529	0.0167633	0.0586383	0	0.0331455	0.0174221	175	0.0173264
Bacteria	Planctomycetes	Phycisphaerae	S-70	0.0586494	0	0.00916926	0.0556893	0.00145569	0	0.00253059	0	0.00892322	0	0.0759585	0	167	0.0165343
Bacteria	Acidobacteria	BPC102	MVS-40	0.0136394	0.0211396	0.0458463	0.0442239	0.00436707	0	0.00506118	0.0195572	0.0203959	0.0228774	0.0165728	0.00134016	161	0.0159403
Bacteria	Chloroflexi	Chloroflexi	AKIW781	0.0272788	0.00281861	0.0301276	0.0163792	0.0116455	0.0157206	0.00885706	0.0125725	0.0229454	0.00305031	0.00414319	0.0147418	153	0.0151482
Bacteria	Proteobacteria	Deltaproteobacteria	FAC87	0.0245509	0.00281861	0.0183385	0.0180171	0.0116455	0.0114331	0.00506118	0.0111755	0.0127475	0.028978	0.0234781	0.00938111	150	0.0148512
Bacteria	Armatimonadetes	Armatimonadia	FW68	0	0.00281861	0.00785937	0.00163792	0.0174683	0.00571657	0.00759177	0.0111755	0.0165717	0.0305031	0.0138106	0.0321638	147	0.0145542
Bacteria	Actinobacteria	Rubrobacteria	Rubrobacterales	0.0722888	0	0.0668046	0.021293	0	0	0	0.0223511	0	0	0.0151917	0.00134016	145	0.0143562
Bacteria	Planctomycetes	C6	d113	0.0190952	0.0155023	0.0104792	0.0393101	0.0174683	0.0171497	0.00506118	0.0125725	0.0229454	0	0.0138106	0.00402048	139	0.0137621
Bacteria	Proteobacteria	Gammaproteobacteria	Enterobacteriales	0.0068197	0	0.00392968	0.00327584	0.0320252	0.00857486	0.0506118	0	0.0165717	0.00152516	0.0179538	0.0214425	137	0.0135641
Bacteria	Proteobacteria	Betaproteobacteria	Neisseriales	0	0.0225489	0.00130989	0.00163792	0.00145569	0.0357286	0	0.00279388	0.0216707	0.0549057	0.0276213	0.0120614	135	0.0133661
Bacteria	Cyanobacteria	4C0d-2	SM1D11	0.00818364	0.00563722	0.00392968	0.00655168	0.00145569	0.010004	0.00379588	0.00977858	0.0140222	0.00915094	0.0248591	0.0187622	127	0.012574
Bacteria	Verrucomicrobia	Verruco-5	LD1-PB3	0.0600134	0	0.00785937	0.0131034	0.00145569	0.00142914	0.00506118	0	0.00764848	0.00305031	0.0469561	0	125	0.012376
Bacteria	Chloroflexi	Thermomicrobia	Sphaerobacterales	0.00545576	0.0014093	0.0130989	0.00655168	0.0349365	0.040016	0.00632647	0.00838164	0.0114727	0.00457547	0.00552425	0.00804096	123	0.012178
Bacteria	Actinobacteria	Actinobacteria	Micrococcales	0.0259149	0.0014093	0.0340573	0.0966373	0	0	0	0.0153663	0	0	0	0	119	0.011782
Bacteria	Chloroflexi	Thermomicrobia	AKYG1722	0.0204591	0.0126837	0.00130989	0.0147413	0.0291138	0.0157206	0.00379588	0.00838164	0.015297	0	0	0.00402048	111	0.0109899
Bacteria	Chloroflexi	Chloroflexi	Herpetosiphonales	0.00954758	0	0.0275078	0.0131034	0.0349365	0	0	0	0.0573636	0	0	0	105	0.0103958
Bacteria	Chloroflexi	Ktedonobacteria	Elev-1554	0	0.00422791	0	0	0.0131012	0.0228663	0.00126529	0.00977858	0.00127475	0.0305031	0.00138106	0	99	0.0098018
Bacteria	Chlorobi	BSV26	C20	0.0340985	0.0310047	0.00130989	0.0425859	0.00436707	0	0	0	0	0.00152516	0.00276213	0.00402048	91	0.00900973
Bacteria	Planctomycetes	Phycisphaerae	CCM11a	0.04501	0.00281861	0.00261979	0.040948	0.00291138	0	0	0.00977858	0.00382424	0	0.00828638	0	90	0.00891072
Archaea	[Parvarchaeota]	[Parvarchaea]	YLA114	0.0204591	0.0267768	0	0.0114654	0	0.00571657	0	0	0.00254949	0.00457547	0.00966744	0.0174221	89	0.00881172
Bacteria	Planctomycetes	Phycisphaerae	mle1-8	0.0163673	0.0225489	0	0.021293	0	0	0	0	0.00637373	0	0.0400508	0	86	0.00851469
Bacteria	[Thermi]	Deinococci	Deinococcales	0	0.032414	0.0104792	0	0.00582276	0.00428743	0.00506118	0	0.00127475	0	0.00690531	0.0348441	84	0.00831668
Bacteria	Acidobacteria	Solibacteres	JH-WHS99	0	0.00986513	0	0	0	0.00714572	0.00126529	0.0069847	0.00764848	0.057956	0.0138106	0	82	0.00811866
Bacteria	Spirochaetes	[Leptospirae]	[Leptospirales]	0.0136394	0.00281861	0.00130989	0.0229309	0.0160126	0	0	0	0.0318687	0	0.00966744	0.0067008	80	0.00792064
Bacteria	Acidobacteria	Acidobacteria-6	BPC015	0.0736528	0	0.00916926	0.0180171	0	0	0	0	0	0	0.00966744	0	79	0.00782164
Bacteria	OP3	koll11	GIF10	0.0163673	0.0112744	0.00130989	0.00327584	0.00291138	0	0.00126529	0	0.00382424	0.0244025	0.0317644	0	78	0.00772263
Bacteria	TM6	SJA-4	S1198	0.0109115	0.0014093	0	0.00491376	0.00291138	0.00571657	0.00126529	0.00419082	0.010198	0.00915094	0.0138106	0.00268032	78	0.00772263
Bacteria	Proteobacteria	TA18	CV90	0.0109115	0.0014093	0.00261979	0.0114654	0.0262024	0.00142914	0.00632647	0.00977858	0.00509898	0	0	0.0187622	76	0.00752461
Bacteria	Elusimicrobia	Elusimicrobia	MVP-88	0.00818364	0.0112744	0.00130989	0.0114654	0	0.00142914	0	0.0111755	0.010198	0.0167767	0.00966744	0.00938111	73	0.00722759
Bacteria	Planctomycetes	Planctomycetia	B97	0.0109115	0.00281861	0.00261979	0.00655168	0	0	0.00379588	0.0125725	0.00637373	0	0.0124296	0.025463	72	0.00712858
Bacteria	WWE1	[Cloacamonae]	[Cloacamonales]	0.00272788	0.0014093	0	0	0	0.0142914	0.0240406	0.00139694	0	0.0411793	0.00414319	0	70	0.00693056
Bacteria	Tenericutes	Mollicutes	Anaeroplasmatales	0.0259149	0.00281861	0.00261979	0.0163792	0	0	0.00379588	0.0167633	0.00637373	0.00305031	0.00552425	0	66	0.00653453
Bacteria	Proteobacteria	Gammaproteobacteria	Methylococcales	0.0150033	0.00845583	0.00130989	0	0.0494934	0.00714572	0	0	0.00382424	0	0.00138106	0	61	0.00603949
Bacteria	Chloroflexi	Anaerolineae	SJA-15	0.00136394	0.0352326	0	0	0.00436707	0	0	0	0.00254949	0.0396541	0	0	57	0.00564346
Bacteria	Chloroflexi	Anaerolineae	pLW-97	0.00272788	0.032414	0.00130989	0	0	0.00714572	0	0.00419082	0.00637373	0.019827	0	0	52	0.00514842
Archaea	Euryarchaeota	Methanobacteria	Methanobacteriales	0.00136394	0.0126837	0.00130989	0.00163792	0.00291138	0.00428743	0.0189794	0.00419082	0	0.00762579	0.00828638	0.00134016	50	0.0049504
Bacteria	WS3	PRR-12	wb1 H11	0.00272788	0.0225489	0.0144088	0.0180171	0.00145569	0	0	0	0	0	0.0124296	0	50	0.0049504
Bacteria	Fibrobacteres	TG3	TG3-1	0.04501	0	0	0.00327584	0.0160126	0	0	0	0	0.00457547	0	0	49	0.00485139
Bacteria	Firmicutes	Clostridia	Halanaerobiales	0.0122755	0	0	0.00163792	0.0203796	0.00142914	0	0.0069847	0	0	0.0193349	0	47	0.00465338
Bacteria	Firmicutes	Clostridia	Thermoanaerobacterales	0.0068197	0.00986513	0.00523958	0.00163792	0.00291138	0.00142914	0	0.0181602	0	0	0.00276213	0.00268032	47	0.00465338
Archaea	Euryarchaeota	Methanomicrobia	Methanosarcinales	0.00954758	0.0422791	0	0.00163792	0.00727844	0	0	0.00139694	0	0	0	0	45	0.00445536
Bacteria	Verrucomicrobia	Opitutae	[Cerasicoccales]	0	0	0	0.00982753	0.00145569	0	0.00253059	0.0069847	0.00127475	0.00152516	0.0110485	0	42	0.00415834
Bacteria	Proteobacteria	Deltaproteobacteria	MBNT15	0	0.0591908	0	0	0	0	0	0	0	0	0	0	42	0.00415834
Bacteria	Proteobacteria	Betaproteobacteria	Procabacteriales	0	0.0112744	0	0	0.00436707	0.00571657	0.00126529	0	0	0.028978	0.00276213	0	38	0.00376231
Bacteria	Synergistetes	Synergistia	Synergistales	0	0.0014093	0.00916926	0.00327584	0.00145569	0.00714572	0.0139182	0.00279388	0	0.00457547	0.00690531	0	37	0.0036633
Archaea	[Parvarchaeota]	[Parvarchaea]	WCHD3-30	0.0204591	0.00281861	0.00130989	0.0147413	0	0	0	0	0	0	0.00138106	0	34	0.00336627
Bacteria	Firmicutes	Clostridia	MBA08	0.0136394	0	0	0.00491376	0.0174683	0	0	0	0	0	0.00552425	0.00134016	33	0.00326727
Bacteria	Firmicutes	Bacilli	Haloplasmatales	0.0068197	0	0	0.00982753	0.0160126	0.00571657	0	0	0	0	0.00552425	0	31	0.00306925
Bacteria	Proteobacteria	Deltaproteobacteria	BPC076	0	0.0394605	0	0	0	0	0	0	0	0.00305031	0	0	30	0.00297024
Bacteria	Acidobacteria	[Chloracidobacteria]	Ellin7246	0	0.00281861	0	0.00327584	0.00436707	0	0.00126529	0.0111755	0	0.00762579	0.00690531	0	27	0.00267322
Bacteria	NC10	43093	Methylomirabiliales	0	0.0352326	0	0	0	0	0	0	0	0	0	0	25	0.0024752
Bacteria	Verrucomicrobia	[Methylacidiphilae]	Methylacidiphilales	0.0109115	0	0	0.00163792	0.00145569	0	0.00253059	0	0.00127475	0.00762579	0.00138106	0	24	0.00237619
Bacteria	Chloroflexi	Anaerolineae	SB-34	0.0109115	0.0169117	0	0.00327584	0	0	0	0	0	0	0	0	22	0.00217818
Bacteria	Thermotogae	Thermotogae	Thermotogales	0.00545576	0	0.00261979	0.00327584	0	0	0.00632647	0	0	0.00152516	0	0	20	0.00198016
Bacteria	Cyanobacteria	Oscillatoriophycideae	Chroococcales	0	0	0.00785937	0	0	0	0	0	0.0114727	0	0	0.00536064	19	0.00188115
Bacteria	Proteobacteria	Deltaproteobacteria	Desulfobacterales	0	0	0	0	0.00145569	0.00142914	0	0.00558776	0.00127475	0	0	0	18	0.00178214
Bacteria	Proteobacteria	Gammaproteobacteria	HOC36	0	0.00986513	0	0.00655168	0	0	0	0	0.00127475	0.00762579	0	0	17	0.00168314
Bacteria	Firmicutes	Bacilli	Lactobacillales	0.00272788	0	0.00523958	0.00327584	0	0.00142914	0.00126529	0	0	0.00152516	0.00552425	0	16	0.00158413
Bacteria	Proteobacteria	Gammaproteobacteria	Aeromonadales	0	0	0	0	0	0	0.00126529	0	0.0178464	0	0	0	15	0.00148512
Bacteria	Proteobacteria	Betaproteobacteria	Hydrogenophilales	0	0	0	0	0.00145569	0.010004	0	0	0	0.00457547	0	0.00268032	15	0.00148512
Bacteria	Chlorobi	Ignavibacteria	Ignavibacteriales	0.00272788	0	0	0	0.00291138	0.00142914	0.00253059	0	0	0.0106761	0	0	14	0.00138611
Bacteria	Firmicutes	Clostridia	Natranaerobiales	0.00545576	0	0	0.00327584	0.00291138	0	0	0	0	0	0.00276213	0.00134016	14	0.00138611
Bacteria	Armatimonadetes	SJA-176	TP122	0	0.00845583	0	0	0.00145569	0	0	0	0	0	0	0	13	0.0012871
Bacteria	Proteobacteria	Deltaproteobacteria	Desulfovibrionales	0.00136394	0.0014093	0	0	0	0.00571657	0.00506118	0	0	0	0	0	12	0.0011881
Bacteria	Proteobacteria	Alphaproteobacteria	Kiloniellales	0.0068197	0	0	0.00818961	0	0	0	0	0.00254949	0	0	0	12	0.0011881
Bacteria	Verrucomicrobia	Verruco-5	WCHB1-41	0.00136394	0	0	0.00655168	0.00291138	0	0	0	0.00127475	0	0	0	12	0.0011881
Archaea	Euryarchaeota	Methanomicrobia	Methanocellales	0	0.0014093	0	0	0.00145569	0	0.00253059	0	0.00764848	0.00152516	0	0	11	0.00108909
Bacteria	Proteobacteria	Gammaproteobacteria	Oceanospirillales	0	0	0	0	0.00582276	0.00428743	0.00126529	0	0	0	0.00414319	0	11	0.00108909
Bacteria	Armatimonadetes	SJA-176	GAB-B06	0	0	0	0	0	0	0	0.00558776	0	0	0	0	10	0.00099008
Bacteria	Proteobacteria	Deltaproteobacteria	PB19	0.0109115	0	0	0	0	0	0	0	0	0	0.00138106	0	10	0.00099008
Bacteria	Firmicutes	Erysipelotrichi	Erysipelotrichales	0	0	0.00261979	0	0.00145569	0	0.00126529	0.00139694	0	0.00152516	0	0.00402048	9	0.000891072
Bacteria	Firmicutes	Clostridia	SHA-98	0	0	0	0	0.00145569	0.00142914	0.00126529	0	0	0	0	0	9	0.000891072
Bacteria	Proteobacteria	Betaproteobacteria	Thiobacterales	0	0	0.00392968	0	0	0	0	0	0.00637373	0	0.00138106	0	9	0.000891072
Bacteria	Proteobacteria	Betaproteobacteria	Gallionellales	0.00136394	0	0	0	0.00873413	0.00142914	0	0	0	0	0	0	8	0.000792064
Bacteria	Armatimonadetes	SJA-176	RB046	0	0	0	0	0.00727844	0.00142914	0	0.00139694	0	0	0.00138106	0	8	0.000792064
Bacteria	Chloroflexi	Anaerolineae	DRC31	0	0	0	0	0.00873413	0	0	0	0	0	0	0	6	0.000594048
Bacteria	WS3	PRR-12	GN03	0	0	0	0	0	0	0	0	0	0	0.00828638	0	6	0.000594048
Bacteria	[Caldithrix]	KSB1	Ucn15732	0.00818364	0	0	0	0	0	0	0	0	0	0	0	6	0.000594048
Bacteria	Chloroflexi	Anaerolineae	Ardenscatenales	0.00409182	0	0.00130989	0.00163792	0	0	0	0	0	0	0	0	5	0.00049504
Bacteria	Planctomycetes	[Brocadiae]	Brocadiales	0	0	0	0.00327584	0	0	0.00126529	0.00279388	0	0	0	0	5	0.00049504
Bacteria	Planctomycetes	Phycisphaerae	MSBL9	0	0	0	0	0	0	0	0	0.00382424	0.00305031	0	0	5	0.00049504
Bacteria	Verrucomicrobia	Opitutae	Puniceicoccales	0	0	0	0	0.00291138	0.00428743	0	0	0	0	0	0	5	0.00049504
Bacteria	OP9	JS1	SB-45	0	0.00563722	0.00130989	0	0	0	0	0	0	0	0	0	5	0.00049504
Bacteria	Firmicutes	Bacilli	Gemellales	0	0	0	0	0	0	0	0.00419082	0	0	0	0	3	0.000297024
Archaea	Crenarchaeota	MCG	pGrfC26	0	0.0014093	0	0	0	0	0	0	0	0.00305031	0	0	3	0.000297024
Bacteria	Chlorobi	BSV26	VC38	0.00272788	0	0	0	0	0	0	0	0	0	0	0	3	0.000297024
Bacteria	Firmicutes	Clostridia	BSA2B-08	0	0	0	0.00327584	0	0	0	0	0	0	0	0	2	0.000198016
Bacteria	Cyanobacteria	Chloroplast	Cryptophyta	0	0.00281861	0	0	0	0	0	0	0	0	0	0	2	0.000198016
Archaea	Euryarchaeota	Methanomicrobia	Methanomicrobiales	0	0	0	0	0	0	0	0	0	0	0.00138106	0	1	9.9008e-05
Bacteria	Aquificae	Aquificae	Aquificales	0	0	0	0	0	0	0	0	0	0	0	0	0	0
Bacteria	Proteobacteria	Epsilonproteobacteria	Campylobacterales	0	0	0	0	0	0	0	0	0	0	0	0	0	0
Bacteria	Deferribacteres	Deferribacteres	Deferribacterales	0	0	0	0	0	0	0	0	0	0	0	0	0	0
Bacteria	Tenericutes	Mollicutes	Entomoplasmatales	0	0	0	0	0	0	0	0	0	0	0	0	0	0
Bacteria	WS3	PRR-12	PBS-III-9	0	0	0	0	0	0	0	0	0	0	0	0	0	0
Bacteria	Cyanobacteria	Synechococcophycideae	Synechococcales	0	0	0	0	0	0	0	0	0	0	0	0	0	0
Bacteria	TM6	SJA-4	YJF2-48	0	0	0	0	0	0	0	0	0	0	0	0	0	0
Bacteria			Unassigned	10.1641	15.1092	10.0548	12.784	9.62647	9.19368	7.96629	8.27827	9.18709	10.5709	11.728	9.21359	103184	10.216
