# Supplementary material for: Soil productivity and structure of bacterial and fungal communities in unfertilized arable soil
Source: PLoS One. 2018 Sep 24;13(9):e0204085. doi: 10.1371/journal.pone.0204085 (PMC6152964; doi:10.1371/journal.pone.0204085)
Supplement: S2 Table — (XLSX) [file pone.0204085.s003.xlsx]

## Sheet: Sheet1
2 Table . Relative abundance of soil fungal taxa at genus level in 12 farms.
Kingdom	Phylum	Class	Order	Family	Genus	Genus	IMs	Ys	SIs	OGs	M9s	M4s	STs	ORIs	Ns	Hs	IZs	SEs	Total count	Relative propoetion (%)
Fungi	Ascomycota	Lecanoromycetes	Acarosporales	Acarosporaceae	Polysporina	Tricharina	0	0	0	0	0	0	0	0	0	0	0	0	0	0
Fungi	Basidiomycota	Agaricomycetes	Agaricales	Typhulaceae	Typhula	Sarocladium	0	0	0.00359202	3.80029	0	0	0	0	0.00403323	0	0	0	1980	0.264739
Fungi	Basidiomycota	Agaricomycetes	Agaricales	Inocybaceae	Auritella	Sporobolomyces	0	3.32158	0	0.0442342	0	0	0	0	0	0	0	0.173607	1811	0.242142
Fungi	Basidiomycota	Agaricomycetes	Agaricales	Hygrophoraceae	Lichenomphalia	Coniochaeta	0.226447	0	1.99177	0	0	0	0	0	0	0	0	0	1219	0.162988
Fungi	Basidiomycota	Agaricomycetes	Agaricales	Agaricaceae	Lycoperdon	Rhizophydium	0	0	0	0	0.0142595	0.0486172	0	0.0262236	0.39929	1.56834	0.0284763	0.20928	1173	0.156838
Fungi	Basidiomycota	Agaricomycetes	Agaricales	Entolomataceae	Entoloma	Metacordyceps	0.393078	0.338937	0	0.459651	0	0	0.594136	0	0	0.232771	0.15484	0	1154	0.154297
Fungi	Basidiomycota	Agaricomycetes	Agaricales	Psathyrellaceae	Coprinellus	Neosetophoma	0.093997	0.120081	0.549579	0.0423109	0.0196068	0.125283	0.166871	0.189185	0.0383157	0	0.0355954	0.00237818	1026	0.137183
Fungi	Basidiomycota	Agaricomycetes	Agaricales	Mycenaceae	Mycena	Cirrenalia	0.222175	0	1.22488	0	0	0	0	0	0.0322659	0.0839502	0.121024	0	916	0.122475
Fungi	Basidiomycota	Agaricomycetes	Agaricales	Tricholomataceae	Omphalina	Stachybotrys	0	1.41192	0	0	0	0	0	0	0	0	0	0	732	0.0978731
Fungi	Basidiomycota	Agaricomycetes	Agaricales	Strophariaceae	Agrocybe	Rhodosporidium	0	0	0	0	0	0	0	0	0	0	0	0	671	0.089717
Fungi	Basidiomycota	Agaricomycetes	Agaricales	Entolomataceae	Entocybe	Claroideoglomus	0	0	0	0	0	0	0	0	0	0	0.964636	0	542	0.0724689
Fungi	Basidiomycota	Agaricomycetes	Agaricales	Psathyrellaceae	Coprinopsis	Gibberella	0	0	0	0.313486	0.0766447	0.106584	0.0036675	0	0	0	0.185096	0	432	0.0577612
Fungi	Basidiomycota	Agaricomycetes	Agaricales	Entolomataceae	Clitopilus	Lalaria	0	0	0	0.11924	0	0	0.119194	0	0.068565	0	0.430705	0	403	0.0538837
Fungi	Basidiomycota	Agaricomycetes	Agaricales	Marasmiaceae	Marasmius	Amanita	0	0	0	0	0.119423	0	0.0036675	0.462659	0.068565	0	0	0	350	0.0467973
Fungi	Basidiomycota	Agaricomycetes	Agaricales	Amanitaceae	Amanita	Pseudolagarobasidium	0.0683615	0	0	0.121163	0	0.0243086	0.0036675	0.181692	0.0564653	0.0877662	0.0373752	0	334	0.044658
Fungi	Basidiomycota	Agaricomycetes	Agaricales	Marasmiaceae	Omphalotus	Lobulomyces	0	0	0	0	0	0	0	0.537584	0	0	0	0	327	0.043722
Fungi	Basidiomycota	Agaricomycetes	Agaricales	Inocybaceae	Inocybe	Pseudobotrytis	0	0	0.0933925	0	0.0267365	0.0560968	0	0	0.026216	0	0.379091	0	323	0.0431872
Fungi	Basidiomycota	Agaricomycetes	Agaricales	Strophariaceae	Galerina	Cladorrhinum	0	0	0	0	0	0	0	0	0	0.440739	0	0	277	0.0370367
Fungi	Basidiomycota	Agaricomycetes	Agaricales	Marasmiaceae	Rhodocollybia	Hemibeltrania	0	0.00581035	0.0161641	0.136549	0.0730799	0	0	0	0.0584819	0	0.0996672	0	209	0.0279447
Fungi	Basidiomycota	Agaricomycetes	Agaricales	Lyophyllaceae	Tephrocybe	Mastigobasidium	0	0	0	0.00384645	0.0160419	0	0.111859	0	0.179479	0	0	0	162	0.0216604
Fungi	Basidiomycota	Agaricomycetes	Agaricales	Bolbitiaceae	Conocybe	Rhizoscyphus	0	0	0.118537	0.103854	0.0178244	0	0	0	0	0	0	0	150	0.020056
Fungi	Basidiomycota	Agaricomycetes	Agaricales	Psathyrellaceae	Psathyrella	Harzia	0	0	0	0	0.210327	0	0	0	0.0241994	0	0	0	148	0.0197886
Fungi	Basidiomycota	Agaricomycetes	Agaricales	Tricholomataceae	Melanoleuca	Corymbiglomus	0	0	0	0	0	0	0	0	0	0	0.252727	0	142	0.0189863
Fungi	Basidiomycota	Agaricomycetes	Agaricales	Lyophyllaceae	Termitomyces	Brunneodinemasporium	0	0	0	0	0.0231717	0.0149591	0.0495113	0.0206043	0	0.095398	0	0	109	0.014574
Fungi	Basidiomycota	Agaricomycetes	Agaricales	Strophariaceae	Deconica	Helicoma	0	0	0	0	0	0	0	0	0	0.202244	0	0	106	0.0141729
Fungi	Basidiomycota	Agaricomycetes	Agaricales	Strophariaceae	Hypholoma	Scutellospora	0.0149541	0.0561667	0	0	0	0	0	0	0	0.0801343	0	0	100	0.0133706
Fungi	Basidiomycota	Agaricomycetes	Agaricales	Strophariaceae	Pholiota	Mollisia	0	0	0	0	0.0303014	0	0.0110025	0.065559	0	0	0	0.0713453	88	0.0117662
Fungi	Basidiomycota	Agaricomycetes	Agaricales	Hygrophoraceae	Hygrophorus	Hypomyces	0	0	0	0	0	0.0112194	0	0	0	0.0858582	0	0.0546981	87	0.0116325
Fungi	Basidiomycota	Agaricomycetes	Agaricales	Typhulaceae	Macrotyphula	Monographella	0	0.0522932	0	0	0	0	0	0.0299698	0	0.0591468	0	0	80	0.0106965
Fungi	Basidiomycota	Agaricomycetes	Agaricales	Marasmiaceae	Hydropus	Chlorencoelia	0	0	0.109557	0	0	0	0	0	0	0	0	0	61	0.00815609
Fungi	Basidiomycota	Agaricomycetes	Agaricales	Agaricaceae	Bovista	Dolabra	0	0	0	0	0.0338663	0	0	0	0	0	0	0	60	0.00802239
Fungi	Basidiomycota	Agaricomycetes	Agaricales	Inocybaceae	Tubaria	Hysterangium	0	0	0	0	0	0	0	0	0	0	0.0996672	0	56	0.00748756
Fungi	Basidiomycota	Agaricomycetes	Agaricales	Agaricaceae	Agaricus	Inocybe	0	0.0794081	0	0.0076929	0	0.0149591	0	0	0	0	0	0.00475636	55	0.00735386
Fungi	Basidiomycota	Agaricomycetes	Agaricales	Inocybaceae	Crepidotus	Ampelomyces	0	0	0	0	0.028519	0.0261785	0	0	0	0	0	0	52	0.00695274
Fungi	Basidiomycota	Agaricomycetes	Agaricales	Cortinariaceae	Cortinarius	Kernia	0.00640889	0	0.0449002	0	0	0	0	0.0224774	0	0	0	0	47	0.0062842
Fungi	Basidiomycota	Agaricomycetes	Agaricales	Agaricaceae	Calvatia	Ramophialophora	0.0961333	0	0	0	0	0	0	0	0	0	0	0	45	0.00601679
Fungi	Basidiomycota	Agaricomycetes	Agaricales	Pluteaceae	Pluteus	Coccotrema	0	0	0	0.0576967	0.0267365	0	0	0	0	0	0	0	45	0.00601679
Fungi	Basidiomycota	Agaricomycetes	Agaricales	Tricholomataceae	Lepista	Rhizoctonia	0	0	0	0.0576967	0	0	0.0183375	0	0	0	0	0	40	0.00534826
Fungi	Basidiomycota	Agaricomycetes	Agaricales	Agaricaceae	Coprinus	Lectera	0	0	0.0610643	0	0	0	0	0	0	0	0	0	34	0.00454602
Fungi	Basidiomycota	Agaricomycetes	Agaricales	Strophariaceae	Hymenogaster	Physciella	0	0	0	0	0	0	0	0	0	0.0648706	0	0	34	0.00454602
Fungi	Basidiomycota	Agaricomycetes	Agaricales	Psathyrellaceae	Parasola	Rhodocollybia	0	0	0	0	0	0.0635764	0	0	0	0	0	0	34	0.00454602
Fungi	Basidiomycota	Agaricomycetes	Agaricales	Agaricaceae	Cyathus	Ascobrunneispora	0	0	0	0	0.0516906	0	0	0	0	0	0	0	29	0.00387749
Fungi	Basidiomycota	Agaricomycetes	Agaricales	Lyophyllaceae	Lyophyllum	Athelopsis	0	0	0	0	0	0	0.0531788	0	0	0	0	0	29	0.00387749
Fungi	Basidiomycota	Agaricomycetes	Agaricales	Clavariaceae	Clavaria	Cephalotrichiella	0.0512711	0	0	0	0	0	0	0	0	0	0	0	24	0.00320896
Fungi	Basidiomycota	Agaricomycetes	Agaricales	Physalacriaceae	Cyptotrama	Ceramothyrium	0	0	0	0	0	0	0	0	0	0.045791	0	0	24	0.00320896
Fungi	Basidiomycota	Agaricomycetes	Agaricales	Agaricaceae	Cercopemyces	Chionosphaera	0	0	0	0.0442342	0	0	0	0	0	0	0	0	23	0.00307525
Fungi	Basidiomycota	Agaricomycetes	Agaricales	Agaricaceae	Lepiota	Crepidotus	0.0427259	0	0	0	0	0	0	0	0	0	0	0	20	0.00267413
Fungi	Basidiomycota	Agaricomycetes	Agaricales	Strophariaceae	Alnicola	Cryptosporiopsis	0	0	0	0	0	0	0	0	0	0.0362512	0	0	19	0.00254042
Fungi	Basidiomycota	Agaricomycetes	Agaricales	Tricholomataceae	Mycenella	Dictyosporium	0	0	0	0	0	0	0.0311738	0	0	0	0	0	17	0.00227301
Fungi	Basidiomycota	Agaricomycetes	Agaricales	Pleurotaceae	Nematoctonus	Endogone	0	0	0	0	0.028519	0	0	0	0	0	0	0	16	0.0021393
Fungi	Basidiomycota	Agaricomycetes	Agaricales	Marasmiaceae	Dactylosporina	Lepidosphaeria	0	0	0	0.017309	0	0	0	0	0	0	0	0	9	0.00120336
Fungi	Basidiomycota	Agaricomycetes	Agaricales	Agaricaceae	Melanophyllum	Lyophyllum	0.0170904	0	0	0	0	0	0	0	0	0	0	0	8	0.00106965
Fungi	Basidiomycota	Agaricomycetes	Agaricales	Psathyrellaceae	Lacrymaria	Melanoleuca	0	0	0	0	0	0	0.00183375	0	0	0.0114478	0	0	7	0.000935945
Fungi	Basidiomycota	Agaricomycetes	Agaricales	Agaricaceae	Leucocoprinus	Nematoctonus	0.00854518	0	0	0	0	0	0	0	0	0	0	0	4	0.000534826
Fungi	Basidiomycota	Agaricomycetes	Agaricales	Pleurotaceae	Pleurotus	Ogataea	0	0	0	0	0	0	0	0	0	0	0	0.00713453	3	0.000401119
Fungi	Basidiomycota	Agaricomycetes	Agaricales	Strophariaceae	Gymnopilus	Parmelia	0	0	0.00179601	0	0	0	0	0	0	0	0	0	1	0.000133706
Fungi	Basidiomycota	Agaricomycetes	Agaricales	Tricholomataceae	Collybia	Pochonia	0	0	0	0	0	0	0	0	0	0	0	0	0	0
Fungi	Basidiomycota	Agaricomycetes	Agaricales	Agaricaceae	Leucoagaricus	Septoglomus	0	0	0	0	0	0	0	0	0	0	0	0	0	0
Fungi	Basidiomycota	Agaricomycetes	Agaricales	Incertae sedis	Panaeolus	Synchytrium	0	0	0	0	0	0	0	0	0	0	0	0	0	0
Fungi	Basidiomycota	Agaricomycetes	Agaricales	Tricholomataceae	Tricholoma	Waitea	0	0	0	0	0	0	0	0	0	0	0	0	0	0
Fungi	Basidiomycota	Agaricostilbomycetes	Agaricostilbales	Chionosphaeraceae	Chionosphaera	Basidiobolus	0.0320444	0	0	0	0.0106946	0	0.0696826	0.016858	0	0	0.0338157	0	96	0.0128358
Fungi	Basidiomycota	Agaricostilbomycetes	Agaricostilbales	Agaricostilbaceae	Bensingtonia	Tetraplosphaeria	0	0	0	0	0	0	0	0	0.145196	0	0	0	72	0.00962687
Fungi	Basidiomycota	Agaricostilbomycetes	Agaricostilbales	Chionosphaeraceae	Stilbum	Mallocybe	0	0	0	0	0	0.0149591	0	0	0	0	0	0	8	0.00106965
Fungi	Ascomycota	Eurotiomycetes	Arachnomycetales	Arachnomycetaceae	Arachnomyces	Pholiota	0	0	0	0	0	0	0	0	0	0	0	0	0	0
Fungi	Glomeromycota	Glomeromycetes	Archaeosporales	Archaeosporaceae	Archaeospora	Phialotubus	0	0	0.161641	0	0	0	0	0	0	0	0	0	90	0.0120336
Fungi	Glomeromycota	Glomeromycetes	Archaeosporales	Ambisporaceae	Ambispora	Conoplea	0	0	0	0	0	0	0	0	0.0181496	0	0	0	21	0.00280784
Fungi	Ascomycota	Arthoniomycetes	Arthoniales	Roccellaceae	Roccellina	Mycogone	0	0	0	0	0	0	0	0	0	0	0	0	5	0.000668532
Fungi	Basidiomycota	Agaricomycetes	Atheliales	Atheliaceae	Athelopsis	Mycena	0	0	0	0	0.0962515	0	0	0	0	0	0	0	54	0.00722015
Fungi	Basidiomycota	Agaricomycetes	Auriculariales	Incertae sedis	Auricularia	Pseudonectria	0	0	0	0	0	0	0	0	0	0	0.00889886	0.0879926	718	0.0960012
Fungi	Basidiomycota	Agaricomycetes	Auriculariales	Incertae sedis	Oliveonia	Pneumocystis	0	0	0	0	0	0	0	0	0	0.0248035	0.380871	0	227	0.0303514
Fungi	Basidiomycota	Agaricomycetes	Auriculariales	Incertae sedis	Exidia	Magnaporthe	0	0.0329253	0	0	0	0	0	0	0	0	0	0.040429	34	0.00454602
Fungi	Zygomycota	Incertae sedis	Basidiobolales	Basidiobolaceae	Schizangiella	Sonoraphlyctis	0.121769	0.089092	0	0.0500038	0	0	0	0.0936558	0.100831	0.00572388	0	0	243	0.0324907
Fungi	Zygomycota	Incertae sedis	Basidiobolales	Basidiobolaceae	Basidiobolus	Funneliformis	0.0491348	0	0.0933925	0.0538503	0	0.0860151	0	0	0	0.0248035	0.0177977	0	212	0.0283458
Fungi	Chytridiomycota	Blastocladiomycetes	Blastocladiales	Catenariaceae	Catenomyces	Massaria	0.228584	0.0193678	0.0377162	0.319255	0.229934	0.125283	0.172373	0.25849	0.201662	0.572388	0.149501	0.02616	1373	0.183579
Fungi	Chytridiomycota	Blastocladiomycetes	Blastocladiales	Blastocladiaceae	Blastocladiella	Diversispora	0	0	0	0.721209	0	0	0	0	0.141163	0	0	0	445	0.0594994
Fungi	Chytridiomycota	Blastocladiomycetes	Blastocladiales	Physodermataceae	Physoderma	Cyberlindnera	0	0	0.134701	0	0	0	0	0	0	0	0	0	75	0.010028
Fungi	Chytridiomycota	Blastocladiomycetes	Blastocladiales	Blastocladiaceae	Allomyces	Alnicola	0	0	0	0	0	0	0	0	0	0	0	0.0761017	32	0.00427861
Fungi	Chytridiomycota	Blastocladiomycetes	Blastocladiales	Catenariaceae	Catenaria	Exidia	0.0277718	0.00387357	0	0	0	0	0	0	0	0	0	0	15	0.0020056
Fungi	Ascomycota	Sordariomycetes	Boliniales	Boliniaceae	Camarops	Berkleasmium	0	0	0	0	0	0	0.0495113	0	0	0	0	0	27	0.00361007
Fungi	Ascomycota	Sordariomycetes	Boliniales	Boliniaceae	Endoxyla	Pseudohalonectria	0	0	0	0	0	0	0	0	0	0	0	0	0	0
Fungi	Ascomycota	Dothideomycetes	Botryosphaeriales	Botryosphaeriaceae	Macrophoma	Trematosphaeria	0	0.098776	0	0	2.87685	0.00747957	0.0110025	0.758612	0	0	0.217132	0.00475636	2275	0.304182
Fungi	Basidiomycota	Agaricomycetes	Cantharellales	Cantharellaceae	Cantharellus	Penicillium	4.10382	5.24868	3.04424	7.92753	4.96765	4.82619	6.55383	6.71512	6.34428	5.25643	3.98669	4.51378	38731	5.17859
Fungi	Basidiomycota	Agaricomycetes	Cantharellales	Incertae sedis	Minimedusa	Paraphoma	0.664388	0.590719	0.456186	0.0846219	0.0606028	0.164551	0.694992	0.00187312	0.0544487	0	1.13371	0	3003	0.401521
Fungi	Basidiomycota	Agaricomycetes	Cantharellales	Hydnaceae	Sistotrema	Olpidium	3.67229	0	0	0	0	0	0.0403425	0.0880364	0.181496	0	0	0	2866	0.383203
Fungi	Basidiomycota	Agaricomycetes	Cantharellales	Clavulinaceae	Clavulina	Pseudallescheria	0	0	0	0.423109	0.0481258	0.0673161	0	0.157342	0.00403323	0	0	0.0214036	446	0.0596331
Fungi	Basidiomycota	Agaricomycetes	Cantharellales	Ceratobasidiaceae	Ceratobasidium	Agaricus	0	0	0	0.00384645	0.0463433	0.0299183	0.022005	0	0	0.188888	0.0640718	0	231	0.0308862
Fungi	Basidiomycota	Agaricomycetes	Cantharellales	Ceratobasidiaceae	Thanatephorus	Ramichloridium	0	0.0387357	0	0.00576967	0.1319	0	0	0	0.0443656	0	0.0124584	0	139	0.0185852
Fungi	Basidiomycota	Agaricomycetes	Cantharellales	Ceratobasidiaceae	Rhizoctonia	Mrakia	0	0	0.0107761	0	0	0	0	0	0	0	0	0	6	0.000802239
Fungi	Ascomycota	Dothideomycetes	Capnodiales	Davidiellaceae	Davidiella	Schizothecium	0.220038	0.674001	5.28925	3.05216	2.46154	2.20086	0.374085	0.398974	1.50843	1.03602	1.8741	0.642108	13344	1.78418
Fungi	Ascomycota	Dothideomycetes	Capnodiales	Mycosphaerellaceae	Cercospora	Sporidesmajora	0	0	0	0.0653896	0.465216	0.00186989	0	0	0	0	0.00889886	0.02616	313	0.0418501
Fungi	Ascomycota	Dothideomycetes	Capnodiales	Mycosphaerellaceae	Septoria	Archaeospora	0	0	0	0.200015	0	0	0	0	0.00201662	0	0	0	110	0.0147077
Fungi	Ascomycota	Dothideomycetes	Capnodiales	Incertae sedis	Sporidesmajora	Mycoleptodiscus	0	0	0	0	0.0445609	0	0.00550126	0	0.112931	0	0	0	84	0.0112313
Fungi	Ascomycota	Dothideomycetes	Capnodiales	Teratosphaeriaceae	Devriesia	Fusicladium	0.121769	0	0	0	0	0	0.0403425	0	0	0.00190796	0	0	80	0.0106965
Fungi	Ascomycota	Dothideomycetes	Capnodiales	Mycosphaerellaceae	Mycosphaerella	Entorrhiza	0.0021363	0.00387357	0.00359202	0	0.00356487	0.0841452	0	0	0.00201662	0	0.00355954	0	56	0.00748756
Fungi	Ascomycota	Dothideomycetes	Capnodiales	Teratosphaeriaceae	Penidiella	Erratomyces	0	0	0	0.0557735	0	0	0	0.0280967	0	0	0	0	44	0.00588308
Fungi	Ascomycota	Dothideomycetes	Capnodiales	Davidiellaceae	Cladosporium	Celosporium	0	0.00193678	0.00359202	0	0	0.00186989	0.00183375	0	0.00604985	0	0.00711908	0.0285381	24	0.00320896
Fungi	Ascomycota	Dothideomycetes	Capnodiales	Mycosphaerellaceae	Ramularia	Magnaporthiopsis	0	0.00193678	0	0	0.00178244	0	0	0	0	0	0.00177977	0.00237818	8	0.00106965
Fungi	Ascomycota	Dothideomycetes	Capnodiales	Mycosphaerellaceae	Phaeothecoidea	Peziza	0	0	0	0	0	0	0	0.00187312	0	0	0	0	1	0.000133706
Fungi	Ascomycota	Dothideomycetes	Capnodiales	Incertae sedis	Xenomeris	Phellinus	0	0	0	0	0	0	0	0.00187312	0	0	0	0	1	0.000133706
Fungi	Ascomycota	Dothideomycetes	Capnodiales	Mycosphaerellaceae	Ramichloridium	Truncatella	0	0	0	0	0	0	0	0	0	0	0	0	0	0
Fungi	Ascomycota	Sordariomycetes	Chaetosphaeriales	Chaetosphaeriaceae	Chloridium	Acremonium	0.187994	0.10265	0	0.550042	0.0374312	0.0729258	0.882035	0.206043	0.258127	1.77249	1.14795	0	3048	0.407537
Fungi	Ascomycota	Sordariomycetes	Chaetosphaeriales	Chaetosphaeriaceae	Chaetosphaeria	Clydaea	2.15979	0	0	0.00192322	0	0	0.00916876	0	0.429539	0.412119	0.69767	0	1838	0.245752
Fungi	Ascomycota	Sordariomycetes	Chaetosphaeriales	Chaetosphaeriaceae	Codinaeopsis	Dinemasporium	0	0.0387357	0	0	0	0	0	0	0	0.0515149	0	0	47	0.0062842
Fungi	Ascomycota	Sordariomycetes	Chaetosphaeriales	Chaetosphaeriaceae	Thozetella	Clathrosphaerina	0	0	0	0	0	0	0.036675	0	0	0	0	0	23	0.00307525
Fungi	Ascomycota	Sordariomycetes	Chaetosphaeriales	Chaetosphaeriaceae	Cylindrotrichum	Gaertneriomyces	0	0	0	0	0	0	0	0	0	0.0133557	0	0	15	0.0020056
Fungi	Ascomycota	Eurotiomycetes	Chaetothyriales	Herpotrichiellaceae	Exophiala	Paecilomyces	0.151677	0	0	0.109624	0.0606028	0.0804054	2.39121	0.207916	0.492055	0.00381592	0.345276	0	2166	0.289608
Fungi	Ascomycota	Eurotiomycetes	Chaetothyriales	Herpotrichiellaceae	Cladophialophora	Macrophoma	0	0	0.438226	1.10778	0	0	0.11736	0	0.00403323	0.110662	0.0106786	0	964	0.128893
Fungi	Ascomycota	Eurotiomycetes	Chaetothyriales	Herpotrichiellaceae	Phialophora	Hirsutella	0.11536	0	0	0	0.028519	0.0186989	0.16137	0	0	0.204152	0.0427145	0	299	0.0399782
Fungi	Ascomycota	Eurotiomycetes	Chaetothyriales	Chaetothyriaceae	Cyphellophora	Preussia	0.0341807	0	0	0.107701	0.0606028	0	0.133864	0	0.0282326	0	0.0605122	0	231	0.0308862
Fungi	Ascomycota	Eurotiomycetes	Chaetothyriales	Herpotrichiellaceae	Phaeomoniella	Clavatospora	0	0	0	0.0250019	0	0	0.315405	0	0	0	0	0	185	0.0247357
Fungi	Ascomycota	Eurotiomycetes	Chaetothyriales	Incertae sedis	Coniosporium	Akanthomyces	0	0	0	0	0.00534731	0	0	0	0.0746148	0.20606	0.00177977	0.00951271	153	0.0204571
Fungi	Ascomycota	Eurotiomycetes	Chaetothyriales	Herpotrichiellaceae	Capronia	Lasiosphaeris	0	0	0	0	0	0	0.0421763	0	0	0	0	0.0618326	132	0.0176493
Fungi	Ascomycota	Eurotiomycetes	Chaetothyriales	Herpotrichiellaceae	Phaeococcomyces	Kickxella	0.0726341	0	0	0.0615432	0	0	0	0	0	0	0	0.147447	128	0.0171144
Fungi	Ascomycota	Eurotiomycetes	Chaetothyriales	Herpotrichiellaceae	Thysanorea	Auritella	0	0	0	0	0	0	0	0	0	0	0.0658515	0	37	0.00494714
Fungi	Ascomycota	Eurotiomycetes	Chaetothyriales	Chaetothyriaceae	Ceramothyrium	Ganoderma	0	0	0	0	0	0	0	0.0112387	0	0.0152637	0	0	14	0.00187189
Fungi	Ascomycota	Eurotiomycetes	Chaetothyriales	Chaetothyriaceae	Brunneodinemasporium	Ophiostoma	0	0	0	0	0	0	0	0	0	0	0	0	2	0.000267413
Fungi	Chytridiomycota	Chytridiomycetes	Chytridiales	Chytridiaceae	Chytridium	Strumella	0	2.56043	0.235277	0.153858	0.260236	0.430075	0.0476776	0.951543	1.05469	0.185072	1.7335	8.57095	8049	1.0762
Fungi	Chytridiomycota	Chytridiomycetes	Chytridiales	Endochytriaceae	Entophlyctis	Puccinia	0	0.0852185	0.0251441	0.0673129	0.0142595	0.106584	0.0660151	0.196677	0.239977	0.354881	0.0213573	0.0903708	722	0.0965361
Fungi	Chytridiomycota	Chytridiomycetes	Chytridiales	Chytridiaceae	Phlyctochytrium	Sclerotinia	0.0149541	0	0	0.0519271	0	0.00186989	0	0.00936558	0.0201662	0	0.0640718	0	88	0.0117662
Fungi	Chytridiomycota	Chytridiomycetes	Chytridiales	Chytridiaceae	Polyphlyctis	Collophora	0	0	0	0.157704	0	0	0	0	0	0	0	0	82	0.0109639
Fungi	Chytridiomycota	Chytridiomycetes	Chytridiales	Synchytriaceae	Synchytrium	Pseudozyma	0	0	0	0	0	0	0.0806851	0	0	0	0	0	44	0.00588308
Fungi	Chytridiomycota	Chytridiomycetes	Chytridiales	Cladochytriaceae	Nowakowskiella	Hydnocystis	0	0	0	0	0.0481258	0	0.0110025	0	0.0100831	0	0	0	38	0.00508085
Fungi	Chytridiomycota	Chytridiomycetes	Chytridiales	Cladochytriaceae	Cladochytrium	Arthrographis	0	0	0	0	0	0	0	0	0	0	0.0516134	0	29	0.00387749
Fungi	Ascomycota	Sordariomycetes	Coniochaetales	Coniochaetaceae	Lecythophora	Coniothyrium	1.09592	0.38542	0.113149	0.23271	0.331533	0.263655	0.506116	0.51698	0.195612	0.114478	0.492997	0.180742	2641	0.353119
Fungi	Ascomycota	Sordariomycetes	Coniochaetales	Incertae sedis	Pseudobotrytis	Exserohilum	0	0	0.188581	0.453881	0	0	0.128363	0	0.181496	0.0992139	0.754623	0	980	0.131032
Fungi	Ascomycota	Sordariomycetes	Coniochaetales	Coniochaetaceae	Coniochaeta	Lachnum	0	0	0.0359202	0.0653896	0.00178244	0	0	0	0.0625151	0	0.039155	0	203	0.0271424
Fungi	Basidiomycota	Agaricomycetes	Corticiales	Corticiaceae	Corticium	Minimedusa	0	0	0	0	0	0	0.0330075	0	0	0.0381592	0	0	3296	0.440697
Fungi	Basidiomycota	Agaricomycetes	Corticiales	Corticiaceae	Laetisaria	Podosphaera	0	0	0.281973	0	0	0	0	0	0	0	0	0	157	0.0209919
Fungi	Basidiomycota	Agaricomycetes	Corticiales	Corticiaceae	Waitea	Dothidea	0	0	0	0	0.00178244	0	0	0	0	0.0286194	0	0	17	0.00227301
Fungi	Basidiomycota	Tremellomycetes	Cystofilobasidiales	Cystofilobasidiaceae	Guehomyces	Trichoderma	0.00427259	0.472575	0.696852	0.444265	3.12283	2.52436	0.454771	0.0149849	0.647334	0.00572388	0.0658515	1.14866	5210	0.696611
Fungi	Basidiomycota	Tremellomycetes	Cystofilobasidiales	Cystofilobasidiaceae	Mrakia	Acaulospora	0	0	0	0	0.276278	1.27527	0.00183375	0.0149849	0	0	0	0	977	0.130631
Fungi	Basidiomycota	Tremellomycetes	Cystofilobasidiales	Incertae sedis	Mrakiella	Codinaeopsis	0	0.164627	0	0.11924	0.0552555	0	0	0	0	0	0.345276	0	372	0.0497388
Fungi	Basidiomycota	Tremellomycetes	Cystofilobasidiales	Cystofilobasidiaceae	Itersonilia	Helicodendron	0	0	0	0.0634664	0	0	0	0.0861633	0	0.0763184	0.0747504	0	187	0.0250031
Fungi	Basidiomycota	Tremellomycetes	Cystofilobasidiales	Cystofilobasidiaceae	Cystofilobasidium	Neobulgaria	0.205084	0	0.0143681	0	0	0	0	0	0	0	0	0	104	0.0139055
Fungi	Ascomycota	Sordariomycetes	Diaporthales	Incertae sedis	Jobellisia	Geniculifera	0.252083	0	0.0520843	0.126933	0.297667	0.263655	0.0568463	0	0.052432	0.265206	0	0	917	0.122609
Fungi	Ascomycota	Sordariomycetes	Diaporthales	Gnomoniaceae	Plagiostoma	Botryotinia	0	0	0.0359202	0	0	0	0	0	0	0	0	0	95	0.0127021
Fungi	Ascomycota	Sordariomycetes	Diaporthales	Valsaceae	Diaporthella	Collybia	0	0	0	0	0	0	0	0	0	0.0667786	0	0	63	0.00842351
Fungi	Ascomycota	Sordariomycetes	Diaporthales	Gnomoniaceae	Gnomoniella	Tomentella	0	0.00387357	0	0	0	0	0	0	0	0.0591468	0	0	33	0.00441231
Fungi	Ascomycota	Sordariomycetes	Diaporthales	Incertae sedis	Stenocarpella	Diaporthella	0	0	0	0	0	0	0.00916876	0	0	0	0.023137	0	18	0.00240672
Fungi	Ascomycota	Sordariomycetes	Diaporthales	Diaporthaceae	Diaporthe	Nomuraea	0	0	0	0	0	0.00560968	0	0	0	0	0	0	3	0.000401119
Fungi	Ascomycota	Sordariomycetes	Diaporthales	Togniniaceae	Phaeoacremonium	Teberdinia	0	0	0	0	0	0	0	0	0	0	0	0	0	0
Fungi	Glomeromycota	Glomeromycetes	Diversisporales	Acaulosporaceae	Acaulospora	Massarina	1.31169	0.37961	0.228093	0.607739	0.486605	0.463733	0.333743	0.297825	0.621118	0.568572	0.519693	0.0166472	3305	0.4419
Fungi	Glomeromycota	Glomeromycetes	Diversisporales	Diversisporaceae	Diversispora	Piriformospora	0.160222	0.044546	0.0449002	0.538503	0.0142595	0	0	0.0524472	0.104864	0	0.302561	0	687	0.0918563
Fungi	Glomeromycota	Glomeromycetes	Diversisporales	Acaulosporaceae	Entrophospora	Mycocalicium	0.296945	0.495817	0	0.0153858	0.0106946	0	0.110025	0.0206043	0.0181496	0.00572388	0.0658515	0	545	0.07287
Fungi	Glomeromycota	Glomeromycetes	Diversisporales	Gigasporaceae	Scutellospora	Geoglossum	0.140996	0	0	0	0	0	0	0	0	0	0.0124584	0	88	0.0117662
Fungi	Glomeromycota	Glomeromycetes	Diversisporales	Gigasporaceae	Gigaspora	Nowakowskiella	0.0726341	0	0	0	0	0	0	0	0	0	0	0	75	0.010028
Fungi	Glomeromycota	Glomeromycetes	Diversisporales	Gigasporaceae	Racocetra	Cordierites	0	0	0	0	0.0374312	0	0	0	0	0	0	0	21	0.00280784
Fungi	Glomeromycota	Glomeromycetes	Diversisporales	Pacisporaceae	Pacispora	Gliomastix	0	0.00968392	0	0	0	0	0	0.00374623	0	0	0	0	13	0.00173818
Fungi	Glomeromycota	Glomeromycetes	Diversisporales	Diversisporaceae	Corymbiglomus	Polycephalomyces	0	0	0	0	0	0	0	0	0	0	0	0	0	0
Fungi	Ascomycota	Dothideomycetes	Dothideales	Dothioraceae	Aureobasidium	Bionectria	0.00427259	0.0116207	0.456186	0	0.00891218	0.00747957	0.0110025	0.0131118	0.00604985	0.179348	0.00177977	0.164094	459	0.0613713
Fungi	Ascomycota	Dothideomycetes	Dothideales	Incertae sedis	Celosporium	Corticium	0	0	0	0	0	0	0	0	0	0	0.0355954	0	20	0.00267413
Fungi	Ascomycota	Dothideomycetes	Dothideales	Dothideaceae	Dothidea	Keissleriella	0	0	0	0	0	0	0.0183375	0	0	0	0	0	10	0.00133706
Fungi	Zygomycota	Incertae sedis	Endogonales	Endogonaceae	Endogone	Deconica	0	0	0.0251441	0.0192322	0	0	0	0	0.0463822	0	0.0498336	0	96	0.0128358
Fungi	Basidiomycota	Entorrhizomycetes	Entorrhizales	Entorrhizaceae	Entorrhiza	Parasola	0	0	0	0	0	0	0	0	0	0	0	0	1	0.000133706
Fungi	Ascomycota	Leotiomycetes	Erysiphales	Erysiphaceae	Podosphaera	Trametes	0	0	0	0	0	0	0	0	0	0	0	0	0	0
Fungi	Basidiomycota	Cystobasidiomycetes	Erythrobasidiales	Incertae sedis	Erythrobasidium	Microbotryum	0	0	0.156253	0	0	0	0	0.161088	0	0	0	0.00237818	602	0.0804913
Fungi	Ascomycota	Eurotiomycetes	Eurotiales	Trichocomaceae	Penicillium	Chloridium	0.649434	0.329253	0.271197	0.0538503	0.00178244	0.396417	0.590468	0.236013	0.518271	0.585744	0.0444943	0.00475636	2405	0.321564
Fungi	Ascomycota	Eurotiomycetes	Eurotiales	Trichocomaceae	Paecilomyces	Rhizophlyctis	0.207221	0.753409	0.202949	0.453881	0.0142595	0.0112194	0.91871	0.131118	0.435589	0.450279	0.581985	0.0285381	2275	0.304182
Fungi	Ascomycota	Eurotiomycetes	Eurotiales	Trichocomaceae	Neosartorya	Pyrenochaetopsis	0	0.854121	0	0.121163	0.297667	0.0261785	0.194378	0	0.0604985	0	0.108566	0.190254	1012	0.135311
Fungi	Ascomycota	Eurotiomycetes	Eurotiales	Trichocomaceae	Talaromyces	Massariosphaeria	0.181585	0.306012	0	0	0.0267365	0.00186989	0.297068	0.0917826	0.00403323	0	0.0195775	0	605	0.0808924
Fungi	Ascomycota	Eurotiomycetes	Eurotiales	Trichocomaceae	Aspergillus	Conocybe	0.0918607	0.0348621	0.0125721	0	0.0819921	0.00934946	0.311738	0.0880364	0.114947	0.0114478	0	0.221171	514	0.0687251
Fungi	Ascomycota	Eurotiomycetes	Eurotiales	Incertae sedis	Thermomyces	Phlyctochytrium	0	0.00193678	0.0305322	0.157704	0	0.00186989	0	0	0.0846979	0	0	0	152	0.0203234
Fungi	Ascomycota	Eurotiomycetes	Eurotiales	Elaphomycetaceae	Pseudotulostoma	Cortinarius	0	0	0	0	0	0	0	0.0618128	0	0	0	0	46	0.0061505
Fungi	Ascomycota	Eurotiomycetes	Eurotiales	Trichocomaceae	Byssochlamys	Dimorphospora	0.0598163	0	0	0	0	0	0	0	0	0	0.023137	0	41	0.00548197
Fungi	Ascomycota	Eurotiomycetes	Eurotiales	Trichocomaceae	Rasamsonia	Tubaria	0	0	0	0	0	0	0	0	0	0	0	0	0	0
Fungi	Basidiomycota	Exobasidiomycetes	Exobasidiales	Exobasidiaceae	Exobasidium	Oropogon	0.0021363	0	0	0	0	0	0.00183375	0	0	0	0	0	2	0.000267413
Fungi	Basidiomycota	Wallemiomycetes	Geminibasidiales	Geminibasidiaceae	Geminibasidium	Humicola	0	0.0581035	0.790244	0	0.114076	0.0579667	0	0.19855	0	0.0343433	0	1.07731	1897	0.253641
Fungi	Ascomycota	Leotiomycetes	Geoglossales	Geoglossaceae	Geoglossum	Psilopezia	0	0	0	0	0	0	0	0	0	0	0	0	0	0
Fungi	Glomeromycota	Glomeromycetes	Glomerales	Glomeraceae	Glomus	Volutella	2.82205	0	0.68428	0.940457	0.397483	0.336581	0.297068	0.146103	1.13132	0.301458	0.0836492	0.349592	3893	0.520519
Fungi	Glomeromycota	Glomeromycetes	Glomerales	Glomeraceae	Rhizophagus	Cistella	0	0.0929656	0	0.0192322	0.0712974	0.0766656	0.298902	0.196677	0.897395	1.26689	0.0925481	0	1743	0.23305
Fungi	Glomeromycota	Glomeromycetes	Glomerales	Claroideoglomeraceae	Claroideoglomus	Lecanicillium	0	0	0	0	0	0	0	0.0299698	0	0.0534229	0	0	125	0.0167133
Fungi	Glomeromycota	Glomeromycetes	Glomerales	Glomeraceae	Funneliformis	Dactylaria	0	0.0232414	0	0	0	0	0	0	0.0201662	0.049607	0	0	64	0.00855721
Fungi	Glomeromycota	Glomeromycetes	Glomerales	Glomeraceae	Septoglomus	Clavulina	0.0747703	0	0	0	0	0	0	0	0	0	0	0	36	0.00481343
Fungi	Basidiomycota	Agaricomycetes	Gomphales	Gomphaceae	Turbinellus	Chaetomella	0	0.0464828	0	0	0	0	0	0	0	0	0	0	24	0.00320896
Fungi	Ascomycota	Leotiomycetes	Helotiales	Incertae sedis	Tetracladium	Mortierella	0.0811792	4.16989	0.0987805	1.27894	6.11554	7.41786	0.94805	2.83964	1.25232	2.63298	1.19067	1.38648	18610	2.48828
Fungi	Ascomycota	Leotiomycetes	Helotiales	Sclerotiniaceae	Botryotinia	Cochliobolus	0.0021363	0.0542299	1.26439	0.017309	1.00529	0.0542269	0.022005	0.455167	0.0725982	0.480806	11.0221	0.266356	8627	1.15349
Fungi	Ascomycota	Leotiomycetes	Helotiales	Rutstroemiaceae	Lambertella	Hymenoscyphus	1.43345	0.832817	0.0215521	0.623125	0.105164	0.852671	0.150368	0.620001	0.26216	1.77822	0.23315	1.58149	4831	0.645936
Fungi	Ascomycota	Leotiomycetes	Helotiales	Helotiaceae	Articulospora	Chalara	0	0	0	4.82152	0.242411	0.129023	1.46517	0	0.778414	0.0190796	0.485878	0	4194	0.560765
Fungi	Ascomycota	Leotiomycetes	Helotiales	Incertae sedis	Leptodontidium	Leptodontidium	0.111087	0	0	0.00961612	0.0909042	0.129023	0.23472	1.77384	0	1.31458	1.95953	0.00475636	3458	0.462357
Fungi	Ascomycota	Leotiomycetes	Helotiales	Vibrisseaceae	Phialocephala	Cystodendron	2.27943	0	0.00179601	0.0115393	0	0.0130892	0.106358	0.0224774	0	0.553308	0.00177977	0	1544	0.206443
Fungi	Ascomycota	Leotiomycetes	Helotiales	Helotiaceae	Hymenoscyphus	Auricularia	0	0.00193678	0	0	0.0160419	0.183249	0.731667	0.00374623	1.99242	0	0	0	1525	0.203902
Fungi	Ascomycota	Leotiomycetes	Helotiales	Incertae sedis	Cystodendron	Nectria	0.05768	0.00774713	0	0	1.26375	0.00186989	0	0	0	0	0	0	743	0.0993439
Fungi	Ascomycota	Leotiomycetes	Helotiales	Hyaloscyphaceae	Cistella	Pseudeurotium	0.202948	0	0	0.675052	0	0	0.10269	0	0.314592	0	0	0	660	0.0882463
Fungi	Ascomycota	Leotiomycetes	Helotiales	Hyaloscyphaceae	Discocistella	Holtermannia	0	0	0	0	0	0	0	0	0	0	0	0	607	0.0811598
Fungi	Ascomycota	Leotiomycetes	Helotiales	Vibrisseaceae	Myxocephala	Degelia	0	0	0	0.0153858	0	0	0.489612	0	0.244011	0.240403	0.135263	0	598	0.0799565
Fungi	Ascomycota	Leotiomycetes	Helotiales	Rutstroemiaceae	Rutstroemia	Cercophora	0	0	0	0	0	0	1.0379	0	0	0	0	0	566	0.0756779
Fungi	Ascomycota	Leotiomycetes	Helotiales	Incertae sedis	Xylogone	Glomus	0	0	0.129313	0	0.0962515	0	0.141199	0.0693053	0.0100831	0	0.103227	0.0451854	537	0.0718004
Fungi	Ascomycota	Leotiomycetes	Helotiales	Incertae sedis	Helicodendron	Cyphellophora	0	0	0	0	0.00534731	0.0542269	0	0.0899095	0.219811	0	0.0889886	0	451	0.0603016
Fungi	Ascomycota	Leotiomycetes	Helotiales	Helotiaceae	Crocicreas	Phaeoacremonium	0	0	0	0.169244	0.0178244	0.106584	0.0036675	0	0.00201662	0	0.455621	0	423	0.0565578
Fungi	Ascomycota	Leotiomycetes	Helotiales	Incertae sedis	Dactylaria	Roussoella	0.467849	0	0.0215521	0	0	0.0317882	0.0568463	0	0.0201662	0	0.176197	0	388	0.0518781
Fungi	Ascomycota	Leotiomycetes	Helotiales	Hyaloscyphaceae	Unguicularia	Leucocoprinus	0	0	0	0.401954	0.00534731	0	0	0	0	0	0	0	212	0.0283458
Fungi	Ascomycota	Leotiomycetes	Helotiales	Dermateaceae	Diplocarpon	Staphylotrichum	0	0	0.00179601	0.00192322	0.00356487	0.123413	0	0.157342	0	0	0	0.00237818	165	0.0220616
Fungi	Ascomycota	Leotiomycetes	Helotiales	Incertae sedis	Cadophora	Racocetra	0	0	0	0	0	0.0430075	0.0531788	0.0337161	0	0	0	0	111	0.0148414
Fungi	Ascomycota	Leotiomycetes	Helotiales	Helotiaceae	Rhizoscyphus	Phaeomoniella	0	0.00193678	0	0	0.00178244	0.0411376	0	0.0880364	0.00201662	0.00381592	0.00355954	0.0237818	86	0.0114988
Fungi	Ascomycota	Leotiomycetes	Helotiales	Hyaloscyphaceae	Hyalopeziza	Gonapodya	0	0	0	0	0	0	0	0.112387	0	0	0	0	60	0.00802239
Fungi	Ascomycota	Leotiomycetes	Helotiales	Incertae sedis	Scytalidium	Hyaloraphidium	0	0	0	0	0	0	0.0568463	0	0	0	0	0	44	0.00588308
Fungi	Ascomycota	Leotiomycetes	Helotiales	Incertae sedis	Spirosphaera	Tetrapisispora	0.0341807	0	0	0.0461574	0	0	0	0	0	0	0	0	40	0.00534826
Fungi	Ascomycota	Leotiomycetes	Helotiales	Dermateaceae	Pezicula	Lophiostoma	0	0	0	0	0.0392136	0.0280484	0	0	0	0	0	0	38	0.00508085
Fungi	Ascomycota	Leotiomycetes	Helotiales	Hyaloscyphaceae	Lachnum	Agrocybe	0	0	0	0	0	0	0	0	0	0	0.039155	0	33	0.00441231
Fungi	Ascomycota	Leotiomycetes	Helotiales	Incertae sedis	Chlorencoelia	Arthrobotrys	0	0	0	0	0	0	0	0	0	0	0.0516134	0	29	0.00387749
Fungi	Ascomycota	Leotiomycetes	Helotiales	Dermateaceae	Mollisia	Blastobotrys	0	0	0	0	0	0	0	0.0505741	0	0	0	0	27	0.00361007
Fungi	Ascomycota	Leotiomycetes	Helotiales	Helotiaceae	Cudoniella	Curreya	0	0	0	0	0	0	0.022005	0	0	0	0	0	19	0.00254042
Fungi	Ascomycota	Leotiomycetes	Helotiales	Dermateaceae	Cryptosporiopsis	Cylindrotrichum	0	0	0	0	0.0320838	0	0	0	0	0	0	0	18	0.00240672
Fungi	Ascomycota	Leotiomycetes	Helotiales	Hyaloscyphaceae	Mycoarthris	Dactylosporina	0	0	0	0.034618	0	0	0	0	0	0	0	0	18	0.00240672
Fungi	Ascomycota	Leotiomycetes	Helotiales	Incertae sedis	Scleropezicula	Entocybe	0	0	0	0	0	0	0	0	0	0	0	0	16	0.0021393
Fungi	Ascomycota	Leotiomycetes	Helotiales	Incertae sedis	Trimmatostroma	Hymenogaster	0	0	0	0	0	0	0	0	0	0	0	0	11	0.00147077
Fungi	Ascomycota	Leotiomycetes	Helotiales	Incertae sedis	Cordierites	Junghuhnia	0	0	0	0	0	0	0	0	0	0	0	0.0190254	10	0.00133706
Fungi	Ascomycota	Leotiomycetes	Helotiales	Hyaloscyphaceae	Clathrosphaerina	Leiosphaerella	0	0	0	0	0	0	0.0165038	0	0	0	0	0	9	0.00120336
Fungi	Ascomycota	Leotiomycetes	Helotiales	Incertae sedis	Pyrenopeziza	Mollisina	0	0	0.00179601	0	0.00178244	0.00186989	0	0.00187312	0.00201662	0	0.00177977	0	6	0.000802239
Fungi	Ascomycota	Leotiomycetes	Helotiales	Dermateaceae	Marssonina	Penidiella	0	0	0	0	0	0	0	0.00187312	0	0	0	0	1	0.000133706
Fungi	Ascomycota	Leotiomycetes	Helotiales	Hyaloscyphaceae	Mollisina	Peniophora	0	0	0	0	0	0	0	0	0	0	0.00177977	0	1	0.000133706
Fungi	Ascomycota	Leotiomycetes	Helotiales	Helotiaceae	Dimorphospora	Protrudomyces	0	0	0	0	0	0	0	0	0	0	0	0	0	0
Fungi	Ascomycota	Leotiomycetes	Helotiales	Helotiaceae	Neobulgaria	Stilbella	0	0	0	0	0	0	0	0	0	0	0	0	0	0
Fungi	Ascomycota	Leotiomycetes	Helotiales	Incertae sedis	Pilidium	Thozetella	0	0	0	0	0	0	0	0	0	0	0	0	0	0
Fungi	Ascomycota	Leotiomycetes	Helotiales	Sclerotiniaceae	Sclerotinia	Typhula	0	0	0	0	0	0	0	0	0	0	0	0	0	0
Fungi	Ascomycota	Leotiomycetes	Helotiales	Incertae sedis	Thedgonia	Verrucaria	0	0	0	0	0	0	0	0	0	0	0	0	0	0
Fungi	Ascomycota	Leotiomycetes	Helotiales	Vibrisseaceae	Vibrissea	Xylodon	0	0	0	0	0	0	0	0	0	0	0	0	0	0
Fungi	Basidiomycota	Tremellomycetes	Holtermanniales	Incertae sedis	Holtermannia	Leptospora	0	0.242098	0	0	0.1319	0.0897549	0.17604	0.0618128	0.272243	0	0.129923	0	759	0.101483
Fungi	Basidiomycota	Agaricomycetes	Hymenochaetales	Schizoporaceae	Hyphodontia	Plagiostoma	0	0	0	0	0	0	0	0	0	0	0	0	217	0.0290143
Fungi	Basidiomycota	Agaricomycetes	Hymenochaetales	Hymenochaetaceae	Phellinus	Allomyces	0	0	0	0	0.0267365	0	0	0	0	0	0	0	33	0.00441231
Fungi	Basidiomycota	Agaricomycetes	Hymenochaetales	Schizoporaceae	Schizopora	Gnomoniella	0	0	0	0	0	0	0	0	0	0	0.023137	0	13	0.00173818
Fungi	Basidiomycota	Agaricomycetes	Hymenochaetales	Schizoporaceae	Xylodon	Phillipsia	0	0	0	0	0	0	0	0	0.00201662	0	0	0	1	0.000133706
Fungi	Ascomycota	Sordariomycetes	Hypocreales	Incertae sedis	Acremonium	Geopora	1.10233	0.145259	0.125721	0.0903916	0.609593	0.259915	0.0568463	2.9539	0.419456	1.44623	0.567747	0.825228	5215	0.697279
Fungi	Ascomycota	Sordariomycetes	Hypocreales	Nectriaceae	Fusicolla	Kazachstania	0.194403	0.0213046	1.42244	1.03854	0.470563	1.0434	0.418095	1.04707	1.46205	0.637259	0.103227	0	4770	0.63778
Fungi	Ascomycota	Sordariomycetes	Hypocreales	Incertae sedis	Stachybotrys	Leptosphaeria	2.99936	0.00387357	2.48568	0	0	0	0.0036675	0	0.776398	0.0705945	0.672753	0	4238	0.566648
Fungi	Ascomycota	Sordariomycetes	Hypocreales	Hypocreaceae	Trichoderma	Podospora	0.113224	0.120081	0.0161641	0.0384645	1.36891	0.574057	0.661984	0.28846	0.246027	1.73624	1.46297	0.00237818	3880	0.518781
Fungi	Ascomycota	Sordariomycetes	Hypocreales	Clavicipitaceae	Metarhizium	Phialocephala	0.149541	0.577161	0.0592683	3.29448	0.00534731	0	0.0128363	0.00749246	1.09704	0.0591468	0.105006	0.0237818	3453	0.461688
Fungi	Ascomycota	Sordariomycetes	Hypocreales	Nectriaceae	Nectria	Exophiala	0.0277718	0	0.0664523	0.0980845	0.151507	0.153331	0.577632	0.550696	0.0342825	0.49607	0.0302561	0	1710	0.228638
Fungi	Ascomycota	Sordariomycetes	Hypocreales	Nectriaceae	Fusarium	Aspergillus	0.489212	0.10265	0.531619	0.11347	0.140812	0.0673161	0.436433	0.277221	0.244011	0.173624	0.115685	0.00713453	1685	0.225295
Fungi	Ascomycota	Sordariomycetes	Hypocreales	Nectriaceae	Cylindrocarpon	Lecythophora	0.299081	0.0735978	0.0556763	0.11347	0	0.016829	0.597803	0.0131118	0.705816	0	0.183316	0	1306	0.174621
Fungi	Ascomycota	Sordariomycetes	Hypocreales	Incertae sedis	Myrothecium	Guehomyces	0	0.16269	0.0251441	0.0461574	0.040996	0.17577	0.181541	0.121752	0.740098	0.00381592	0.256287	0.549359	1262	0.168738
Fungi	Ascomycota	Sordariomycetes	Hypocreales	Bionectriaceae	Clonostachys	Acicuseptoria	0.00854518	0.0871553	0.29275	0.0500038	0.0534731	0.0130892	0.254892	0.324049	0.701783	0.269022	0.0444943	0.0332945	1241	0.16593
Fungi	Ascomycota	Sordariomycetes	Hypocreales	Nectriaceae	Volutella	Articulospora	0	0	0	0.0750058	0.00356487	0	0.126529	0.0636859	0.127047	0	0.0783099	0	388	0.0518781
Fungi	Ascomycota	Sordariomycetes	Hypocreales	Incertae sedis	Sarocladium	Serendipita	0	0	0	0	0.028519	0.0205688	0.0275063	0	0.00806647	0	0	0	337	0.0450591
Fungi	Ascomycota	Sordariomycetes	Hypocreales	Incertae sedis	Ilyonectria	Colletotrichum	0	0	0	0.0461574	0	0	0.209048	0.0580666	0	0	0.288323	0	331	0.0442568
Fungi	Ascomycota	Sordariomycetes	Hypocreales	Bionectriaceae	Bionectria	Prosthemium	0.322581	0.0290518	0.00718404	0	0.0124771	0	0.00550126	0	0.135113	0.0896741	0.00533931	0	298	0.0398445
Fungi	Ascomycota	Sordariomycetes	Hypocreales	Nectriaceae	Neonectria	Dioszegia	0	0	0	0	0	0.0112194	0.474942	0.0262236	0	0	0	0	279	0.0373041
Fungi	Ascomycota	Sordariomycetes	Hypocreales	Incertae sedis	Gliomastix	Hymenula	0.093997	0	0	0.0365413	0.0534731	0.0186989	0.0550126	0.0449548	0.0826813	0	0.0516134	0	237	0.0316884
Fungi	Ascomycota	Sordariomycetes	Hypocreales	Nectriaceae	Stylonectria	Ceratocystis	0.0469985	0	0.0287361	0.0076929	0	0	0.0696826	0.132991	0.0826813	0	0	0	204	0.0272761
Fungi	Ascomycota	Sordariomycetes	Hypocreales	Cordycipitaceae	Beauveria	Xylomyces	0.243538	0	0	0	0	0	0.139365	0	0	0	0	0	190	0.0254042
Fungi	Ascomycota	Sordariomycetes	Hypocreales	Hypocreaceae	Hypocrea	Shiraia	0.0192267	0	0	0	0.0231717	0.00560968	0.0660151	0.0280967	0.0141163	0.047699	0.0177977	0	150	0.020056
Fungi	Ascomycota	Sordariomycetes	Hypocreales	Nectriaceae	Fusidium	Entrophospora	0	0	0	0	0	0	0	0.108641	0	0	0	0.0380508	145	0.0193874
Fungi	Ascomycota	Sordariomycetes	Hypocreales	Incertae sedis	Trichothecium	Gymnoascus	0.153813	0	0	0	0	0	0	0	0	0	0	0	118	0.0157774
Fungi	Ascomycota	Sordariomycetes	Hypocreales	Nectriaceae	Pseudonectria	Triscelophorus	0	0	0	0	0.0303014	0	0	0	0.00403323	0	0	0	106	0.0141729
Fungi	Ascomycota	Sordariomycetes	Hypocreales	Cordycipitaceae	Gibellula	Tremella	0	0.0949024	0	0.0423109	0	0	0	0	0	0	0	0.0309163	84	0.0112313
Fungi	Ascomycota	Sordariomycetes	Hypocreales	Ophiocordycipitaceae	Hirsutella	Trechispora	0.0897244	0	0	0	0	0	0	0	0	0	0	0	82	0.0109639
Fungi	Ascomycota	Sordariomycetes	Hypocreales	Incertae sedis	Cephalosporium	Harpochytrium	0	0	0	0	0	0	0	0	0	0	0.110346	0	62	0.0082898
Fungi	Ascomycota	Sordariomycetes	Hypocreales	Cordycipitaceae	Cordyceps	Genea	0	0	0	0.0576967	0	0	0	0	0.0161329	0	0.039155	0	60	0.00802239
Fungi	Ascomycota	Sordariomycetes	Hypocreales	Hypocreaceae	Mycogone	Thedgonia	0	0	0	0	0	0	0.0128363	0	0.0746148	0.0267114	0	0	58	0.00775497
Fungi	Ascomycota	Sordariomycetes	Hypocreales	Nectriaceae	Mariannaea	Calcarisporium	0	0.0426092	0	0	0	0	0.0275063	0	0	0	0	0	56	0.00748756
Fungi	Ascomycota	Sordariomycetes	Hypocreales	Nectriaceae	Viridispora	Dasyspora	0	0	0	0	0	0	0	0	0	0.00381592	0	0	49	0.00655162
Fungi	Ascomycota	Sordariomycetes	Hypocreales	Nectriaceae	Gibberella	Taeniolella	0	0	0	0	0.0320838	0.0224387	0	0	0.00604985	0	0	0	33	0.00441231
Fungi	Ascomycota	Sordariomycetes	Hypocreales	Clavicipitaceae	Claviceps	Biscogniauxia	0	0	0	0	0.0481258	0	0	0	0	0	0	0	27	0.00361007
Fungi	Ascomycota	Sordariomycetes	Hypocreales	Clavicipitaceae	Pochonia	Byssochlamys	0	0	0	0	0	0.0149591	0	0.0337161	0	0	0	0	26	0.00347637
Fungi	Ascomycota	Sordariomycetes	Hypocreales	Ophiocordycipitaceae	Polycephalomyces	Camarops	0	0	0	0	0.0106946	0	0	0	0	0.0362512	0	0	25	0.00334266
Fungi	Ascomycota	Sordariomycetes	Hypocreales	Incertae sedis	Stilbella	Catenaria	0.0448622	0	0	0	0	0.00747957	0	0	0	0	0	0	25	0.00334266
Fungi	Ascomycota	Sordariomycetes	Hypocreales	Clavicipitaceae	Metacordyceps	Cristinia	0	0	0	0	0	0	0.0183375	0	0	0	0	0	20	0.00267413
Fungi	Ascomycota	Sordariomycetes	Hypocreales	Clavicipitaceae	Nomuraea	Helminthosporium	0	0	0	0	0.00178244	0	0	0	0.0201662	0.00190796	0	0	12	0.00160448
Fungi	Ascomycota	Sordariomycetes	Hypocreales	Cordycipitaceae	Akanthomyces	Lophodermium	0	0	0	0.0115393	0	0	0	0	0.00403323	0	0	0	8	0.00106965
Fungi	Ascomycota	Sordariomycetes	Hypocreales	Incertae sedis	Calcarisporium	Pleurotus	0	0	0	0	0	0	0	0	0	0	0	0	0	0
Fungi	Ascomycota	Sordariomycetes	Hypocreales	Nectriaceae	Cosmospora	Polysporina	0	0	0	0	0	0	0	0	0	0	0	0	0	0
Fungi	Ascomycota	Sordariomycetes	Hypocreales	Bionectriaceae	Hydropisphaera	Rhizochaete	0	0	0	0	0	0	0	0	0	0	0	0	0	0
Fungi	Ascomycota	Sordariomycetes	Hypocreales	Hypocreaceae	Hypomyces	Rhizophagus	0	0	0	0	0	0	0	0	0	0	0	0	0	0
Fungi	Ascomycota	Sordariomycetes	Hypocreales	Cordycipitaceae	Lecanicillium	Rutstroemia	0	0	0	0	0	0	0	0	0	0	0	0	0	0
Fungi	Ascomycota	Sordariomycetes	Hypocreales	Bionectriaceae	Stephanonectria	Vanderbylia	0	0	0	0	0	0	0	0	0	0	0	0	0	0
Fungi	Basidiomycota	Agaricomycetes	Hysterangiales	Hysterangiaceae	Hysterangium	Marssonina	0.0149541	0	0	0	0	0	0	0	0	0	0	0	7	0.000935945
Fungi	Ascomycota	Dothideomycetes	Incertae sedis	Pseudeurotiaceae	Pseudogymnoascus	Phoma	0.205084	0.257592	0.123925	0.0673129	1.4616	0.458124	0.203546	3.22363	0.110914	0.482714	6.30929	0	9511	1.27168
Fungi	Ascomycota	Sordariomycetes	Incertae sedis	Plectosphaerellaceae	Verticillium	Solheimia	0	7.76069	0	0.0403877	0.404613	0.802184	0.0403425	1.92931	1.02444	1.01313	0.423586	0.470879	9296	1.24294
Fungi	Ascomycota	Dothideomycetes	Incertae sedis	Pseudeurotiaceae	Pseudeurotium	Neosartorya	0	1.07879	0.00179601	0.00192322	1.31366	8.91004	0.436433	0.811059	0.159313	2.24948	0.00711908	0.00237818	8542	1.14212
Fungi	Chytridiomycota	Incertae sedis	Incertae sedis	Incertae sedis	Betamyces	Venturia	0	0.0464828	0.357406	0	0.459868	0.160811	0.183375	0.882237	0.744132	0.305274	0.0409347	1.01073	2483	0.331993
Fungi	Ascomycota	Sordariomycetes	Incertae sedis	Incertae sedis	Eucasphaeria	Geniculospora	0.0170904	0.0832817	0.517251	0.192322	0.121206	0.841452	1.05807	0.161088	0.324675	0.116386	0.179757	0.00237818	2284	0.305386
Fungi	Ascomycota	Incertae sedis	Incertae sedis	Incertae sedis	Solheimia	Periconia	2.65542	0.507437	0.605255	0.0480806	0	0	0.11736	0.00187312	0.308542	0	0	0.102262	2142	0.286399
Fungi	Ascomycota	Incertae sedis	Incertae sedis	Incertae sedis	Torula	Metarhizium	0	0	0	0.0615432	0.27093	0.0991043	0.0733501	0	0.00403323	0.0114478	2.71237	0	1814	0.242544
Fungi	Ascomycota	Leotiomycetes	Incertae sedis	Incertae sedis	Geniculospora	Cladosporium	0	0.584909	0	0	0.0356487	0.0186989	0.196211	0.762358	0	0	0.0836492	0	1711	0.228772
Fungi	Ascomycota	Leotiomycetes	Incertae sedis	Incertae sedis	Collophora	Pseudogymnoascus	0	1.48164	0	0	0	0.0448774	0	0	0	1.63131	0	0.0618326	1673	0.223691
Fungi	Ascomycota	Leotiomycetes	Incertae sedis	Incertae sedis	Chaetomella	Ilyonectria	3.23649	0	0	0	0	0	0	0.00374623	0	0	0	0	1518	0.202966
Fungi	Ascomycota	Incertae sedis	Incertae sedis	Incertae sedis	Chalara	Fusicolla	0.375988	0	0.0395122	0.17886	0	0.0392677	0.927879	0.417705	0	0.0343433	0.00355954	0	1065	0.142397
Fungi	Ascomycota	Leotiomycetes	Incertae sedis	Incertae sedis	Geomyces	Phialophora	0	0	0	0.71544	1.14967	0.0149591	0	0	0	0	0.00177977	0	1026	0.137183
Fungi	Ascomycota	Dothideomycetes	Incertae sedis	Incertae sedis	Dolabra	Corynespora	0	0.0154943	0.150865	0	0.0926867	0.102844	0.702327	0.206043	0.00403323	0	0.00711908	0.0118909	942	0.125951
Fungi	Ascomycota	Leotiomycetes	Incertae sedis	Incertae sedis	Meliniomyces	Bipolaris	0	0.218857	0	0	0.0748623	0.106584	0.00916876	0.771723	0.185529	0.0438831	0.0765302	0	935	0.125016
Fungi	Ascomycota	Incertae sedis	Incertae sedis	Incertae sedis	Pseudorobillarda	Hyphoderma	0	0	0	0.77506	0	0.284224	0.447435	0	0	0	0	0	799	0.106831
Fungi	Ascomycota	Leotiomycetes	Incertae sedis	Incertae sedis	Leohumicola	Pilidium	0.00854518	0.00387357	0	0.00576967	0	0	0.779345	0	0	0	0.039155	0	460	0.061505
Fungi	Ascomycota	Sordariomycetes	Incertae sedis	Annulatascaceae	Conlarium	Leucosporidium	0	0	0	0	0.274495	0.0467473	0.0916876	0	0	0.118294	0	0.0380508	439	0.0586971
Fungi	Ascomycota	Incertae sedis	Incertae sedis	Incertae sedis	Pleurophragmium	Tricholoma	0.0299081	0.11427	0.00179601	0.0326948	0.338663	0.00186989	0.0825188	0.048701	0.0282326	0.049607	0.0676313	0	433	0.0578949
Fungi	Chytridiomycota	Chytridiomycetes	Incertae sedis	Incertae sedis	Hyaloraphidium	Crocicreas	0	0	0	0	0.14616	0.0243086	0.13203	0.0393354	0	0.322445	0	0	425	0.0568252
Fungi	Ascomycota	Incertae sedis	Incertae sedis	Incertae sedis	Remersonia	Kochiomyces	0.640889	0	0	0	0.0516906	0	0	0.108641	0	0	0	0	405	0.0541511
Fungi	Ascomycota	Sordariomycetes	Incertae sedis	Glomerellaceae	Colletotrichum	Spizellomyces	0	0.333127	0.0107761	0	0	0.17951	0.113693	0.00187312	0.00806647	0	0	0	371	0.0496051
Fungi	Ascomycota	Incertae sedis	Incertae sedis	Incertae sedis	Calcarisporiella	Rhodoscypha	0	0	0.0413082	0	0	0.00186989	0.106358	0	0.0161329	0.322445	0	0.199767	343	0.0458613
Fungi	Ascomycota	Incertae sedis	Incertae sedis	Incertae sedis	Phialotubus	Myrmecridium	0	0.0174311	0	0	0.0766447	0.052357	0.100856	0.0393354	0	0	0.0444943	0	319	0.0426524
Fungi	Ascomycota	Incertae sedis	Incertae sedis	Incertae sedis	Leptodiscella	Erythrobasidium	0	0.00193678	0	0.094238	0.181808	0.104714	0	0.00561935	0.0746148	0	0.0836492	0	312	0.0417164
Fungi	Ascomycota	Dothideomycetes	Incertae sedis	Incertae sedis	Leptospora	Entophlyctis	0	0	0	0.505808	0	0	0.00183375	0	0	0.00190796	0	0.00237818	267	0.0356996
Fungi	Ascomycota	Incertae sedis	Incertae sedis	Incertae sedis	Clohesyomyces	Sebacina	0	0	0	0	0.0926867	0.0430075	0.0403425	0.00374623	0	0.0725025	0	0	165	0.0220616
Fungi	Ascomycota	Dothideomycetes	Incertae sedis	Incertae sedis	Bahusakala	Operculomyces	0.333262	0	0	0	0	0	0	0.00187312	0	0	0	0	161	0.0215267
Fungi	Basidiomycota	Microbotryomycetes	Incertae sedis	Incertae sedis	Glaciozyma	Pacispora	0	0	0	0	0.283407	0	0	0	0	0	0	0	159	0.0212593
Fungi	Ascomycota	Dothideomycetes	Incertae sedis	Myxotrichaceae	Oidiodendron	Claviceps	0.0256355	0	0	0	0	0	0	0.0374623	0	0.198428	0	0	136	0.0181841
Fungi	Incertae sedis	Incertae sedis	Incertae sedis	Incertae sedis	Mallocybe	Leucoagaricus	0	0	0	0	0	0.052357	0.0770176	0	0	0	0	0	134	0.0179167
Fungi	Basidiomycota	Exobasidiomycetes	Incertae sedis	Incertae sedis	Meira	Pleospora	0	0	0	0	0	0	0.155869	0	0	0	0	0	85	0.011365
Fungi	Ascomycota	Incertae sedis	Incertae sedis	Incertae sedis	Hymenula	Auriculibuller	0	0.156879	0	0	0.00534731	0	0	0	0	0	0	0	84	0.0112313
Fungi	Ascomycota	Incertae sedis	Incertae sedis	Incertae sedis	Staphylotrichum	Myxocephala	0.0234993	0	0	0.00192322	0	0.00186989	0.0586801	0	0.0120997	0	0.0587324	0	84	0.0112313
Fungi	Ascomycota	Incertae sedis	Incertae sedis	Incertae sedis	Hemibeltrania	Helvella	0	0	0	0	0	0	0.00550126	0.0786708	0	0	0.0444943	0	70	0.00935945
Fungi	Ascomycota	Sordariomycetes	Incertae sedis	Magnaporthaceae	Mycoleptodiscus	Phlebia	0.11536	0	0.00538803	0	0.0106946	0	0	0	0.0141163	0	0	0	70	0.00935945
Fungi	Chytridiomycota	Incertae sedis	Incertae sedis	Incertae sedis	Gammamyces	Sporothrix	0	0	0.0520843	0	0.0320838	0.0392677	0.00183375	0	0	0	0	0	69	0.00922575
Fungi	Ascomycota	Dothideomycetes	Incertae sedis	Pseudeurotiaceae	Teberdinia	Lecanora	0	0	0	0	0	0	0	0	0	0.122109	0.00889886	0	69	0.00922575
Fungi	Ascomycota	Incertae sedis	Incertae sedis	Incertae sedis	Triscelophorus	Ajellomyces	0.036317	0.0619771	0	0	0	0	0	0.00749246	0	0	0.0195775	0	64	0.00855721
Fungi	Ascomycota	Sordariomycetes	Incertae sedis	Magnaporthaceae	Pyricularia	Sarea	0.0341807	0	0	0.0653896	0	0	0.0238388	0	0	0	0	0	63	0.00842351
Fungi	Ascomycota	Incertae sedis	Incertae sedis	Incertae sedis	Tetrachaetum	Dendryphiella	0	0	0.00179601	0	0	0	0	0	0	0.114478	0	0	61	0.00815609
Fungi	Ascomycota	Incertae sedis	Incertae sedis	Incertae sedis	Tumularia	Lycoperdon	0	0	0	0	0	0	0	0	0	0	0	0	60	0.00802239
Fungi	Ascomycota	Sordariomycetes	Incertae sedis	Annulatascaceae	Ascobrunneispora	Scytalidium	0	0	0	0	0	0	0	0	0	0	0	0.00475636	55	0.00735386
Fungi	Ascomycota	Dothideomycetes	Incertae sedis	Pseudoperisporiaceae	Epibryon	Saccharomyces	0	0	0	0	0	0.0130892	0	0.0824171	0	0.00190796	0	0	53	0.00708644
Fungi	Ascomycota	Incertae sedis	Incertae sedis	Incertae sedis	Ciliophora	Bjerkandera	0	0	0	0	0	0.00186989	0.0550126	0	0	0.0381592	0	0	51	0.00681903
Fungi	Ascomycota	Dothideomycetes	Incertae sedis	Eremomycetaceae	Arthrographis	Tilletia	0	0	0	0	0	0.0504871	0.0275063	0	0	0	0	0	42	0.00561567
Fungi	Ascomycota	Incertae sedis	Incertae sedis	Incertae sedis	Mycofalcella	Setophoma	0	0	0	0	0	0	0	0	0	0.0228955	0	0	37	0.00494714
Fungi	Ascomycota	Sordariomycetes	Incertae sedis	Apiosporaceae	Arthrinium	Alphamyces	0	0	0.0125721	0	0.00356487	0.00186989	0.0385088	0.00187312	0	0	0	0	32	0.00427861
Fungi	Ascomycota	Incertae sedis	Incertae sedis	Incertae sedis	Setophoma	Arachnomyces	0	0	0	0.00192322	0	0	0	0	0	0	0	0	30	0.00401119
Fungi	Ascomycota	Incertae sedis	Incertae sedis	Incertae sedis	Knufia	Beauveria	0	0	0	0	0	0	0.0256725	0	0	0	0.0249168	0	28	0.00374378
Fungi	Basidiomycota	Exobasidiomycetes	Incertae sedis	Incertae sedis	Tilletiopsis	Byssoloma	0	0	0	0	0	0	0.0403425	0.00749246	0	0	0	0	26	0.00347637
Fungi	Ascomycota	Incertae sedis	Incertae sedis	Incertae sedis	Veronaea	Clavaria	0	0	0	0	0	0	0	0	0.0463822	0	0	0	23	0.00307525
Fungi	Ascomycota	Leotiomycetes	Incertae sedis	Incertae sedis	Sarea	Devriesia	0	0	0	0	0	0	0	0	0	0	0	0	18	0.00240672
Fungi	Ascomycota	Sordariomycetes	Incertae sedis	Incertae sedis	Myrmecridium	Dirinaria	0.0299081	0	0	0	0	0	0.00550126	0	0	0	0	0	17	0.00227301
Fungi	Ascomycota	Dothideomycetes	Incertae sedis	Incertae sedis	Minutisphaera	Gibellula	0	0	0	0	0.0249541	0	0	0	0	0	0	0	14	0.00187189
Fungi	Ascomycota	Incertae sedis	Incertae sedis	Incertae sedis	Gordonomyces	Gymnosporangium	0	0	0	0	0	0	0	0	0	0	0	0	12	0.00160448
Fungi	Ascomycota	Sordariomycetes	Incertae sedis	Plectosphaerellaceae	Lectera	Lepiota	0	0	0	0	0	0	0	0	0	0	0	0	9	0.00120336
Fungi	Basidiomycota	Tritirachiomycetes	Incertae sedis	Incertae sedis	Tritirachium	Limnoperdon	0	0	0	0	0	0	0	0	0	0.0171716	0	0	9	0.00120336
Fungi	Ascomycota	Incertae sedis	Incertae sedis	Incertae sedis	Gorgomyces	Minutisphaera	0	0	0	0	0	0	0	0	0	0	0.0106786	0	6	0.000802239
Fungi	Ascomycota	Incertae sedis	Incertae sedis	Incertae sedis	Chaetosphaeronema	Panaeolus	0	0	0	0	0	0	0	0	0	0	0.00177977	0	1	0.000133706
Fungi	Ascomycota	Dothideomycetes	Incertae sedis	Strigulaceae	Strigula	Phaeothecoidea	0	0	0	0	0	0	0	0	0	0	0.00177977	0	1	0.000133706
Fungi	Ascomycota	Sordariomycetes	Incertae sedis	Magnaporthaceae	Buergenerula	Plectania	0	0	0	0	0	0	0	0	0	0	0	0	0	0
Fungi	Ascomycota	Sordariomycetes	Incertae sedis	Glomerellaceae	Glomerella	Pyrenula	0	0	0	0	0	0	0	0	0	0	0	0	0	0
Fungi	Ascomycota	Sordariomycetes	Incertae sedis	Magnaporthaceae	Magnaporthe	Sistotrema	0	0	0	0	0	0	0	0	0	0	0	0	0	0
Fungi	Ascomycota	Sordariomycetes	Incertae sedis	Magnaporthaceae	Magnaporthiopsis	Spiromastix	0	0	0	0	0	0	0	0	0	0	0	0	0	0
Fungi	Ascomycota	Incertae sedis	Incertae sedis	Incertae sedis	Ochroconis	Stilbum	0	0	0	0	0	0	0	0	0	0	0	0	0	0
Fungi	Ascomycota	Sordariomycetes	Incertae sedis	Plectosphaerellaceae	Plectosphaerella	Tirispora	0	0	0	0	0	0	0	0	0	0	0	0	0	0
Fungi	Ascomycota	Sordariomycetes	Incertae sedis	Magnaporthaceae	Pseudohalonectria	Trichothecium	0	0	0	0	0	0	0	0	0	0	0	0	0	0
Fungi	Ascomycota	Dothideomycetes	Jahnulales	Aliquandostipitaceae	Manglicola	Aleuria	0.0704978	0	0	0	0	0	0	0	0	0	0	0	33	0.00441231
Fungi	Ascomycota	Dothideomycetes	Jahnulales	Aliquandostipitaceae	Xylomyces	Zygopleurage	0	0	0	0	0	0	0	0	0	0	0	0	0	0
Fungi	Zygomycota	Incertae sedis	Kickxellales	Kickxellaceae	Kickxella	Thielavia	0.205084	0.0367989	0	0.0250019	0.0516906	0.0860151	0.00916876	0.0187312	0.0201662	0	0.0409347	0	309	0.0413153
Fungi	Zygomycota	Incertae sedis	Kickxellales	Kickxellaceae	Coemansia	Schizopora	0	0	0	0	0.0374312	0.00186989	0.0550126	0	0	0	0	0	52	0.00695274
Fungi	Ascomycota	Lecanoromycetes	Lecanorales	Incertae sedis	Botryolepraria	Ascobolus	0.147404	0.0193678	0.264013	0.126933	0	0.0710559	0.258559	0	0.094781	0.228955	0.0961076	0.149825	784	0.104826
Fungi	Ascomycota	Lecanoromycetes	Lecanorales	Stereocaulaceae	Stereocaulon	Uromyces	0	0	0.0197561	0	0	0	0	0	0	0	0	0	42	0.00561567
Fungi	Ascomycota	Lecanoromycetes	Lecanorales	Byssolomataceae	Byssoloma	Exobasidium	0	0	0	0	0	0	0	0	0	0	0.0694111	0	39	0.00521455
Fungi	Ascomycota	Lecanoromycetes	Lecanorales	Parmeliaceae	Parmelia	Pezicula	0	0	0	0	0	0.00186989	0	0	0	0	0	0	1	0.000133706
Fungi	Ascomycota	Lecanoromycetes	Lecanorales	Lecanoraceae	Lecanora	Schizangiella	0	0	0	0	0	0	0	0	0	0	0	0	0	0
Fungi	Ascomycota	Lecanoromycetes	Lecanorales	Parmeliaceae	Oropogon	Strigula	0	0	0	0	0	0	0	0	0	0	0	0	0	0
Fungi	Basidiomycota	Microbotryomycetes	Leucosporidiales	Leucosporidiaceae	Leucosporidium	Torula	0	0.205299	1.37395	0	0.0819921	0	0	0.179819	0.00201662	0.00190796	0	0	1015	0.135712
Fungi	Basidiomycota	Microbotryomycetes	Leucosporidiales	Leucosporidiaceae	Mastigobasidium	Geminibasidium	0	0	0	0	0	0.600236	0	0.0430816	0	0.469358	0	0	590	0.0788868
Fungi	Ascomycota	Lichinomycetes	Lichinales	Lichinaceae	Lempholemma	Pseudorobillarda	0.181585	0	0.0520843	0	0	0	0	0	0	0	0	0.0332945	128	0.0171144
Fungi	Ascomycota	Lichinomycetes	Lichinales	Lichinaceae	Lichinella	Botryolepraria	0.239265	0	0	0	0	0	0	0	0	0	0	0	112	0.0149751
Fungi	Ascomycota	Lichinomycetes	Lichinales	Peltulaceae	Peltula	Hygrophorus	0	0	0	0	0.0196068	0	0	0	0	0	0	0	11	0.00147077
Fungi	Chytridiomycota	Chytridiomycetes	Lobulomycetales	Lobulomycetaceae	Lobulomyces	Theissenia	0.0341807	0.0581035	0.528027	0.548119	0.167549	0.147722	0.154035	0.430816	0.94176	0.549492	0.0676313	0.00237818	2143	0.286533
Fungi	Chytridiomycota	Chytridiomycetes	Lobulomycetales	Lobulomycetaceae	Clydaea	Calcarisporiella	0	0	0	0.296177	0.165767	0.0205688	0.166871	0.0355892	0.0907478	0.0381592	0	0	499	0.0667195
Fungi	Ascomycota	Sordariomycetes	Lulworthiales	Lulworthiaceae	Lulworthia	Anthostomella	0	0	0	0	0	0	0.0550126	0	0	0	0	0	30	0.00401119
Fungi	Ascomycota	Sordariomycetes	Melanosporales	Ceratostomataceae	Sphaerodes	Helicosporium	0.0918607	0	0	0	0.272713	0.0504871	0	0.226647	0	0	0	0	373	0.0498725
Fungi	Ascomycota	Sordariomycetes	Melanosporales	Ceratostomataceae	Harzia	Acanthostigma	0	0	0	0.0634664	0	0	0	0	0	0	0	0	33	0.00441231
Fungi	Ascomycota	Sordariomycetes	Microascales	Halosphaeriaceae	Cirrenalia	Verticillium	4.94552	0	0	0	0.178244	0.0186989	0.00183375	0.00187312	0	0	0.0160179	0	2437	0.325843
Fungi	Ascomycota	Sordariomycetes	Microascales	Microascaceae	Pseudallescheria	Glomerella	1.2946	0.112333	0.163437	1.14047	1.38139	0.0261785	0	0.280967	0.0504154	0	0.0106786	0.0309163	2348	0.313943
Fungi	Ascomycota	Sordariomycetes	Microascales	Microascaceae	Petriella	Nigrospora	0	0	0	0.0230787	0.846657	0	0.00916876	0	0	0	0	0	492	0.0657836
Fungi	Ascomycota	Sordariomycetes	Microascales	Halosphaeriaceae	Tirispora	Xylogone	0.925016	0	0	0	0	0	0	0	0	0	0	0	433	0.0578949
Fungi	Ascomycota	Sordariomycetes	Microascales	Microascaceae	Kernia	Paraglomus	0	0.00387357	0	0.0403877	0.0267365	0	0.0036675	0.292206	0	0	0	0	334	0.044658
Fungi	Ascomycota	Sordariomycetes	Microascales	Microascaceae	Wardomyces	Viridispora	0	0	0	0	0.0837745	0.00373979	0.00183375	0.132991	0	0	0.0783099	0	305	0.0407805
Fungi	Ascomycota	Sordariomycetes	Microascales	Halosphaeriaceae	Clavatospora	Powellomyces	0	0	0	0.0557735	0	0.0934946	0.02934	0.157342	0	0.0305274	0	0	279	0.0373041
Fungi	Ascomycota	Sordariomycetes	Microascales	Microascaceae	Scedosporium	Geomyces	0.0384533	0	0	0.105777	0.028519	0	0.00183375	0	0	0	0	0	90	0.0120336
Fungi	Ascomycota	Sordariomycetes	Microascales	Microascaceae	Parascedosporium	Monosporascus	0.183721	0	0	0	0	0	0	0	0	0	0	0	86	0.0114988
Fungi	Ascomycota	Sordariomycetes	Microascales	Ceratocystidaceae	Ceratocystis	Batrachochytrium	0	0	0	0	0	0.00186989	0	0	0	0	0	0	28	0.00374378
Fungi	Ascomycota	Sordariomycetes	Microascales	Incertae sedis	Cephalotrichiella	Gorgomyces	0	0	0	0	0	0	0	0	0.00403323	0	0	0	12	0.00160448
Fungi	Ascomycota	Sordariomycetes	Microascales	Microascaceae	Microascus	Staurothele	0	0	0	0	0	0	0	0	0	0	0	0	0	0
Fungi	Basidiomycota	Microbotryomycetes	Microbotryales	Microbotryaceae	Microbotryum	Aureobasidium	0	0	0	0	1.96246	0.119673	0	0.108641	0	0	1.90436	0	2475	0.330923
Fungi	Chytridiomycota	Monoblepharidomycetes	Monoblepharidales	Gonapodyaceae	Gonapodya	Chaenothecopsis	0	0	0	0	0	0	0	0	0	0.0553308	0	0	51	0.00681903
Fungi	Chytridiomycota	Monoblepharidomycetes	Monoblepharidales	Harpochytriaceae	Harpochytrium	Kretzschmaria	0	0	0	0	0	0.0130892	0.00183375	0	0	0	0.0694111	0	47	0.0062842
Fungi	Zygomycota	Incertae sedis	Mortierellales	Mortierellaceae	Mortierella	Edenia	15.0139	20.5435	15.6361	30.3004	17.4376	15.8436	18.9041	21.037	18.2282	13.9853	23.2438	9.60308	135593	18.1297
Fungi	Zygomycota	Incertae sedis	Mortierellales	Mortierellaceae	Dissophora	Borealophlyctis	0.123905	0	0	0	0	0	0.0476776	0	0	0	0	0	84	0.0112313
Fungi	Zygomycota	Incertae sedis	Mucorales	Umbelopsidaceae	Umbelopsis	Arnium	0.0021363	0	0	0	0.226369	0.0766656	5.48659	0	0.00604985	0.171716	0	0.0570763	3728	0.498458
Fungi	Ascomycota	Eurotiomycetes	Mycocaliciales	Mycocaliciaceae	Chaenothecopsis	Catenomyces	0.425123	0	0	0	0.040996	0	0	0.0749246	0	0	0	0	383	0.0512096
Fungi	Ascomycota	Eurotiomycetes	Mycocaliciales	Mycocaliciaceae	Mycocalicium	Stereocaulon	0	0	0	0	0	0	0	0	0	0	0	0	0	0
Fungi	Chytridiomycota	Neocallimastigomycetes	Neocallimastigales	Neocallimastigaceae	Orpinomyces	Termitomyces	0.245674	0	0	0	0	0	0	0	0	0	0	0	115	0.0153762
Fungi	Ascomycota	Neolectomycetes	Neolectales	Neolectaceae	Neolecta	Discocistella	0	0	0	0	0	0	0	0	0	0.0324353	0	0	17	0.00227301
Fungi	Chytridiomycota	Chytridiomycetes	Olpidiales	Olpidiaceae	Olpidium	Umbelopsis	0.170904	0	0.0682484	0.094238	0.135465	0.0205688	0.0256725	0.065559	1.58103	0	0.208233	0	1225	0.16379
Fungi	Ascomycota	Eurotiomycetes	Onygenales	Ajellomycetaceae	Spiromastix	Pseudaleuria	0	0	0.159845	0	0.00891218	0.0486172	1.22128	0	0.114947	0.0877662	0	0	930	0.124347
Fungi	Ascomycota	Eurotiomycetes	Onygenales	Gymnoascaceae	Gymnoascus	Conlarium	0	0	0.0107761	0	0	0.186989	0.0550126	0.37275	0	0	0	0.0214036	514	0.0687251
Fungi	Ascomycota	Eurotiomycetes	Onygenales	Onygenaceae	Chrysosporium	Spirosphaera	0.40376	0.0135575	0	0	0	0.00186989	0	0	0	0	0	0	200	0.0267413
Fungi	Ascomycota	Eurotiomycetes	Onygenales	Onygenaceae	Aphanoascus	Acrocalymma	0	0.0116207	0.0287361	0	0.0392136	0.00560968	0	0	0.0342825	0	0	0.0951271	133	0.017783
Fungi	Ascomycota	Eurotiomycetes	Onygenales	Ajellomycetaceae	Ajellomyces	Dentipellis	0.136723	0	0	0	0	0	0	0.080544	0	0	0	0	107	0.0143066
Fungi	Ascomycota	Eurotiomycetes	Onygenales	Incertae sedis	Arthropsis	Melanophyllum	0	0	0.0466962	0	0	0	0.04401	0	0.0584819	0	0	0	79	0.0105628
Fungi	Ascomycota	Eurotiomycetes	Onygenales	Gymnoascaceae	Amaurascopsis	Plectosphaerella	0	0	0	0	0	0	0	0	0	0	0	0.0356727	45	0.00601679
Fungi	Ascomycota	Eurotiomycetes	Onygenales	Onygenaceae	Amauroascus	Climacodon	0	0	0	0	0	0	0	0	0	0	0	0	22	0.00294154
Fungi	Ascomycota	Eurotiomycetes	Onygenales	Incertae sedis	Myceliophthora	Knufia	0	0	0	0	0	0	0	0	0.0201662	0	0	0	10	0.00133706
Fungi	Ascomycota	Eurotiomycetes	Onygenales	Onygenaceae	Auxarthron	Lulworthia	0	0	0.0143681	0	0	0	0	0	0	0	0	0	8	0.00106965
Fungi	Ascomycota	Sordariomycetes	Ophiostomatales	Ophiostomataceae	Pesotum	Meira	0	0.071661	0	0.0076929	0.0356487	0.0149591	0.00916876	0	0.00806647	0.00190796	0.0694111	0.00951271	189	0.0252705
Fungi	Ascomycota	Sordariomycetes	Ophiostomatales	Ophiostomataceae	Ophiostoma	Dissophora	0	0	0	0	0.0124771	0	0	0	0	0	0	0	17	0.00227301
Fungi	Ascomycota	Sordariomycetes	Ophiostomatales	Ophiostomataceae	Sporothrix	Eocronartium	0	0	0	0	0	0.00747957	0	0	0	0	0	0	16	0.0021393
Fungi	Ascomycota	Orbiliomycetes	Orbiliales	Orbiliaceae	Geniculifera	Bovista	0.0021363	0.00774713	0	0	0	0	0	0.00936558	0.15528	0	0.0551729	0	118	0.0157774
Fungi	Ascomycota	Orbiliomycetes	Orbiliales	Orbiliaceae	Arthrobotrys	Monochaetia	0	0	0	0	0.0712974	0	0	0	0	0	0	0	40	0.00534826
Fungi	Ascomycota	Lecanoromycetes	Ostropales	Stictidaceae	Cryptodiscus	Aphanoascus	0.036317	0	0.0502883	0.076929	0.0516906	0.0112194	0.0256725	0	0.0302493	0.0286194	0.00711908	0.0190254	190	0.0254042
Fungi	Ascomycota	Lecanoromycetes	Ostropales	Stictidaceae	Stictis	Leptodiscella	0	0	0	0	0	0	0	0	0	0.0171716	0	0	9	0.00120336
Fungi	Glomeromycota	Glomeromycetes	Paraglomerales	Paraglomeraceae	Paraglomus	Tetrachaetum	0.0662252	0.0522932	0.163437	0.0653896	0.0196068	0.0373979	0.0348413	0.0880364	0.0362991	0.0171716	0	0	344	0.045995
Fungi	Ascomycota	Lecanoromycetes	Peltigerales	Pannariaceae	Degelia	Setomelanomma	0	0.542299	0	0	0.00178244	0.0710559	0.00733501	0	0	0.488438	0	0	639	0.0854384
Fungi	Ascomycota	Lecanoromycetes	Peltigerales	Pannariaceae	Physma	Apiorhynchostoma	0	0	0.0538803	0	0	0	0	0	0	0	0	0	30	0.00401119
Fungi	Ascomycota	Lecanoromycetes	Pertusariales	Coccotremataceae	Coccotrema	Pluteus	0	0	0	0	0	0	0	0	0	0	0	0	0	0
Fungi	Ascomycota	Pezizomycetes	Pezizales	Pyronemataceae	Geopora	Tephrocybe	0.337535	10.7995	5.11503	0.636587	1.23523	3.41068	0.891203	2.6542	2.45019	3.76059	2.72305	20.2763	31783	4.24959
Fungi	Ascomycota	Pezizomycetes	Pezizales	Ascobolaceae	Ascobolus	Cantharellus	0	0.49969	0.511863	0.965459	2.10149	2.09428	0.0788513	1.87312	1.13334	0.0171716	0.039155	0.0642108	6127	0.81922
Fungi	Ascomycota	Pezizomycetes	Pezizales	Sarcosomataceae	Strumella	Paraconiothyrium	0	0	0	1.53858	3.09609	0.104714	0.130196	0	0.54852	0	0.00177977	0.00713453	4763	0.636844
Fungi	Ascomycota	Pezizomycetes	Pezizales	Pyronemataceae	Pseudaleuria	Xylaria	0	0	1.97381	0	0.787837	1.60998	0.0990226	1.97988	0.00403323	0	0	0.575519	4226	0.565044
Fungi	Ascomycota	Pezizomycetes	Pezizales	Pyronemataceae	Scutellinia	Eucasphaeria	0	0.0174311	0	0	0.105164	0.379588	0.2934	0.415832	0.0584819	0.3835	0	0	1150	0.153762
Fungi	Ascomycota	Pezizomycetes	Pezizales	Pyronemataceae	Tricharina	Zopfiella	0	0	0	0	0.0178244	0.847061	0.0036675	0	0	0.408303	0	0	679	0.0907867
Fungi	Ascomycota	Pezizomycetes	Pezizales	Sarcosomataceae	Plectania	Veronaeopsis	0	0.0639139	0.47235	0	0	0	0	0.0543203	0.0483988	0	0	0	351	0.046931
Fungi	Ascomycota	Pezizomycetes	Pezizales	Pyronemataceae	Rhodoscypha	Madurella	0	0.044546	0	0	0.165767	0	0.0678488	0	0.193595	0	0	0	336	0.0449254
Fungi	Ascomycota	Pezizomycetes	Pezizales	Incertae sedis	Psilopezia	Remersonia	0.130314	0.0387357	0.186785	0	0	0	0	0.11426	0	0	0	0	246	0.0328918
Fungi	Ascomycota	Pezizomycetes	Pezizales	Tuberaceae	Tuber	Talaromyces	0	0.071661	0	0.128856	0.147942	0	0.036675	0	0	0	0	0	217	0.0290143
Fungi	Ascomycota	Pezizomycetes	Pezizales	Pyronemataceae	Cheilymenia	Coniolariella	0	0	0	0	0	0.0261785	0	0	0	0	0	0	138	0.0184515
Fungi	Ascomycota	Pezizomycetes	Pezizales	Sarcosomataceae	Conoplea	Arthropsis	0	0	0	0	0	0	0	0	0	0.185072	0	0	97	0.0129695
Fungi	Ascomycota	Pezizomycetes	Pezizales	Pyronemataceae	Genea	Psathyrella	0	0	0	0	0	0	0	0	0	0	0	0	80	0.0106965
Fungi	Ascomycota	Pezizomycetes	Pezizales	Pyronemataceae	Geopyxis	Phialemonium	0	0	0	0	0.0766447	0.00186989	0	0	0	0	0	0	63	0.00842351
Fungi	Ascomycota	Pezizomycetes	Pezizales	Pezizaceae	Peziza	Australiaena	0	0	0	0	0	0.0542269	0	0	0	0	0	0	29	0.00387749
Fungi	Ascomycota	Pezizomycetes	Pezizales	Pyronemataceae	Aleuria	Cheilymenia	0	0	0	0	0.040996	0	0	0	0	0	0	0	23	0.00307525
Fungi	Ascomycota	Pezizomycetes	Pezizales	Sarcoscyphaceae	Phillipsia	Macrotyphula	0	0	0	0	0	0	0	0	0.0161329	0	0	0	8	0.00106965
Fungi	Ascomycota	Pezizomycetes	Pezizales	Pyronemataceae	Hydnocystis	Peltula	0	0.00193678	0	0	0	0	0	0	0	0	0	0	1	0.000133706
Fungi	Ascomycota	Pezizomycetes	Pezizales	Helvellaceae	Helvella	Rasamsonia	0	0	0	0	0	0	0	0	0	0	0	0	0	0
Fungi	Ascomycota	Pezizomycetes	Pezizales	Sarcosomataceae	Urnula	Wardomyces	0	0	0	0	0	0	0	0	0	0	0	0	0	0
Fungi	Basidiomycota	Agaricomycetes	Phallales	Phallaceae	Mutinus	Stephanonectria	0	0	0	0	0	0	0	0	0	0	0	0	0	0
Fungi	Basidiomycota	Pucciniomycetes	Platygloeales	Eocronartiaceae	Eocronartium	Chaetosphaeria	0	0	0	0	0	0	0	0	0	0.0400672	0	0	267	0.0356996
Fungi	Ascomycota	Dothideomycetes	Pleosporales	Incertae sedis	Phoma	Myrothecium	4.20209	1.16401	10.5785	3.74067	9.60733	1.38185	1.20844	0.558188	8.31048	0.259483	2.54507	1.06305	26312	3.51808
Fungi	Ascomycota	Dothideomycetes	Pleosporales	Pleosporaceae	Alternaria	Cryptococcus	0.0149541	0.1685	0.874657	1.52704	1.65054	0.916247	0.946216	0.215408	0.582802	0.892925	0.0160179	0.908464	10281	1.37464
Fungi	Ascomycota	Dothideomycetes	Pleosporales	Leptosphaeriaceae	Leptosphaeria	Rhodotorula	0.128178	0	0.317894	0.951996	0.413525	0.473083	0.036675	0.590031	0.0967976	0.00190796	0.108566	0	4245	0.567584
Fungi	Ascomycota	Dothideomycetes	Pleosporales	Pleosporaceae	Edenia	Thanatephorus	1.24332	0.156879	0.869268	0.478883	0.0338663	0	1.20294	1.43293	0.42349	0.00190796	0.206453	0	3821	0.510892
Fungi	Ascomycota	Dothideomycetes	Pleosporales	Incertae sedis	Ascochyta	Lambertella	0.542619	0.288581	0	0.188476	0.484823	0.497391	0.691325	0.00749246	0.068565	2.94017	0.195775	0.00237818	3293	0.440295
Fungi	Ascomycota	Dothideomycetes	Pleosporales	Pleosporaceae	Curvularia	Fusarium	0.549028	0.0929656	0.932129	0	0.292319	0.145852	0.0311738	0.0149849	0.671533	0.0248035	0	1.31275	3126	0.417966
Fungi	Ascomycota	Dothideomycetes	Pleosporales	Pleosporaceae	Cochliobolus	Tumularia	0.198675	0.0135575	0.621419	0.0403877	0.996382	0.0130892	0.110025	0.0842902	0.522304	1.63703	0.0943279	0.0475636	2629	0.351514
Fungi	Ascomycota	Dothideomycetes	Pleosporales	Incertae sedis	Paraphoma	Gigaspora	0.36317	0	0.0646563	1.06547	0.0819921	0.0991043	0.01467	0	0.350891	0	1.92215	0.10464	2433	0.325308
Fungi	Ascomycota	Dothideomycetes	Pleosporales	Incertae sedis	Pyrenochaeta	Microdochium	0	1.19306	0	0.175013	0	0.0448774	0	0.222901	0.193595	0.0801343	0.197555	2.97034	2432	0.325174
Fungi	Ascomycota	Dothideomycetes	Pleosporales	Montagnulaceae	Paraconiothyrium	Diplocarpon	1.70263	0.338937	0.484923	0	0	0.00186989	0.300735	0	0.094781	0.00190796	0	0.145069	1702	0.227568
Fungi	Ascomycota	Dothideomycetes	Pleosporales	Pleosporaceae	Dendryphion	Chytridium	0	0.213046	0	0.332718	0.0891218	0.34219	0.335577	1.10701	0	0	0	0	1425	0.190532
Fungi	Ascomycota	Dothideomycetes	Pleosporales	Cucurbitariaceae	Pyrenochaetopsis	Clitopilus	0.925016	1.02456	0	0	0.0320838	0.0261785	0.128363	0.00187312	0.300476	0.00190796	0.00355954	0	1253	0.167534
Fungi	Ascomycota	Dothideomycetes	Pleosporales	Sporormiaceae	Westerdykella	Drechslera	0	0	0	1.63089	0	0	0	0	0.102847	0.652522	0	0	1242	0.166063
Fungi	Ascomycota	Dothideomycetes	Pleosporales	Phaeosphaeriaceae	Phaeosphaeria	Seiridium	0.0299081	0.0503564	0.368182	1.46357	0	0	0	0	0.0302493	0.00190796	0.00177977	0	1025	0.137049
Fungi	Ascomycota	Dothideomycetes	Pleosporales	Didymosphaeriaceae	Roussoella	Phaeosphaeria	0.0683615	0.0619771	0.00179601	0.278868	0.488387	0.0149591	0.02934	0	0.217795	0.188888	0.108566	0.0190254	974	0.13023
Fungi	Ascomycota	Dothideomycetes	Pleosporales	Leptosphaeriaceae	Neosetophoma	Stylonectria	0.0021363	0.0290518	0.161641	0.209632	0.329751	0.658202	0.111859	0	0.0141163	0.00190796	0.0800897	0.00475636	879	0.117528
Fungi	Ascomycota	Dothideomycetes	Pleosporales	Incertae sedis	Periconia	Stagonospora	0.587481	0.335064	0	0.148088	0	0.0261785	0.110025	0.119879	0.0403323	0	0.023137	0	865	0.115656
Fungi	Ascomycota	Dothideomycetes	Pleosporales	Tubeufiaceae	Helicoma	Sclerostagonospora	0.375988	0	1.09736	0	0	0	0	0	0.104864	0	0	0.0190254	847	0.113249
Fungi	Ascomycota	Dothideomycetes	Pleosporales	Massarinaceae	Massarina	Thysanorea	0.798975	0	0.00179601	0.330795	0	0	0.0165038	0	0.0746148	0	0	0	594	0.0794216
Fungi	Ascomycota	Dothideomycetes	Pleosporales	Pleomassariaceae	Prosthemium	Meliniomyces	0	0	0	0.17309	0.0178244	0.130892	0	0.485137	0	0	0	0	571	0.0763464
Fungi	Ascomycota	Dothideomycetes	Pleosporales	Pleomassariaceae	Trematosphaeria	Neophaeosphaeria	0	0	0	0.076929	0.0855569	0.0243086	0	0.522599	0	0.0648706	0	0	571	0.0763464
Fungi	Ascomycota	Dothideomycetes	Pleosporales	Incertae sedis	Letendraea	Vibrissea	0.773339	0	0	0.00576967	0.00712974	0.00186989	0.10269	0	0.0846979	0	0	0	512	0.0684577
Fungi	Ascomycota	Dothideomycetes	Pleosporales	Venturiaceae	Venturia	Didymella	0.0021363	0	0.208337	0.00384645	0.00178244	0.106584	0.00733501	0.0299698	0.0181496	0	0	0.00475636	330	0.0441231
Fungi	Ascomycota	Dothideomycetes	Pleosporales	Leptosphaeriaceae	Acicuseptoria	Leohumicola	0	0.164627	0	0	0.0427785	0	0.199879	0.0131118	0	0	0	0.0856144	298	0.0398445
Fungi	Ascomycota	Dothideomycetes	Pleosporales	Incertae sedis	Massariosphaeria	Septoria	0	0	0	0	0	0	0	0	0.0786481	0.490346	0	0	296	0.0395771
Fungi	Ascomycota	Dothideomycetes	Pleosporales	Phaeosphaeriaceae	Stagonospora	Cystofilobasidium	0.0769066	0	0	0	0	0.185119	0.0806851	0	0.173429	0	0	0	285	0.0381063
Fungi	Ascomycota	Dothideomycetes	Pleosporales	Pleosporaceae	Pleospora	Trimmatostroma	0	0	0.348426	0	0	0	0	0	0	0	0	0.0689672	250	0.0334266
Fungi	Ascomycota	Dothideomycetes	Pleosporales	Incertae sedis	Didymella	Pesotum	0.0491348	0	0.0341242	0.0653896	0.0142595	0	0	0	0.0362991	0.0648706	0.167298	0	231	0.0308862
Fungi	Ascomycota	Dothideomycetes	Pleosporales	Pleosporaceae	Drechslera	Entoloma	0	0	0	0	0	0	0.115526	0.129245	0	0	0	0.0285381	214	0.0286132
Fungi	Ascomycota	Dothideomycetes	Pleosporales	Tubeufiaceae	Acanthostigma	Candida	0.369579	0	0	0	0	0	0.0605138	0.00374623	0	0	0	0	208	0.0278109
Fungi	Ascomycota	Dothideomycetes	Pleosporales	Phaeosphaeriaceae	Sclerostagonospora	Polyphlyctis	0.369579	0	0.00179601	0.00384645	0	0	0.00183375	0	0	0	0	0.00237818	193	0.0258053
Fungi	Ascomycota	Dothideomycetes	Pleosporales	Leptosphaeriaceae	Coniothyrium	Ambispora	0	0	0	0	0	0	0.154035	0	0	0	0.0978874	0.0903708	177	0.023666
Fungi	Ascomycota	Dothideomycetes	Pleosporales	Lophiostomataceae	Acrocalymma	Cosmospora	0	0	0	0	0	0	0	0	0.316609	0	0.0124584	0	165	0.0220616
Fungi	Ascomycota	Dothideomycetes	Pleosporales	Incertae sedis	Ochrocladosporium	Neonectria	0.0769066	0	0	0	0	0	0	0	0	0	0.227811	0	164	0.0219279
Fungi	Ascomycota	Dothideomycetes	Pleosporales	Venturiaceae	Fusicladium	Cadophora	0	0	0	0	0.0213892	0.00186989	0.0238388	0	0.0201662	0	0	0	161	0.0215267
Fungi	Ascomycota	Dothideomycetes	Pleosporales	Incertae sedis	Neophaeosphaeria	Petriella	0	0.0232414	0	0	0	0.00747957	0	0	0	0	0	0.204523	102	0.0136381
Fungi	Ascomycota	Dothideomycetes	Pleosporales	Incertae sedis	Peyronellaea	Betamyces	0	0	0	0.0519271	0.00891218	0	0	0	0.00201662	0	0	0.0428072	82	0.0109639
Fungi	Ascomycota	Dothideomycetes	Pleosporales	Incertae sedis	Shiraia	Steccherinum	0	0.122017	0.00179601	0	0	0	0	0	0	0	0	0	64	0.00855721
Fungi	Ascomycota	Dothideomycetes	Pleosporales	Pleosporaceae	Chalastospora	Phaeosphaeriopsis	0	0.0658506	0	0	0.0106946	0.0186989	0.022005	0	0	0	0	0	62	0.0082898
Fungi	Ascomycota	Dothideomycetes	Pleosporales	Phaeosphaeriaceae	Ophiosphaerella	Oidiodendron	0	0	0	0	0.0231717	0.0336581	0.0183375	0.0243505	0	0	0	0	59	0.00788868
Fungi	Ascomycota	Dothideomycetes	Pleosporales	Tubeufiaceae	Tubeufia	Ceriporiopsis	0	0	0.104169	0	0	0	0	0	0	0	0	0	58	0.00775497
Fungi	Ascomycota	Dothideomycetes	Pleosporales	Lophiostomataceae	Lophiostoma	Peyronellaea	0	0	0	0	0	0	0	0	0	0	0.0605122	0	56	0.00748756
Fungi	Ascomycota	Dothideomycetes	Pleosporales	Sporormiaceae	Preussia	Buergenerula	0	0	0	0	0	0	0	0	0.0322659	0	0	0	55	0.00735386
Fungi	Ascomycota	Dothideomycetes	Pleosporales	Phaeosphaeriaceae	Phaeosphaeriopsis	Tilletiopsis	0.0021363	0	0.0502883	0.0250019	0	0	0	0	0	0	0	0	42	0.00561567
Fungi	Ascomycota	Dothideomycetes	Pleosporales	Tubeufiaceae	Helicosporium	Geotrichum	0	0	0	0	0	0	0	0	0	0	0.0160179	0	41	0.00548197
Fungi	Ascomycota	Dothideomycetes	Pleosporales	Corynesporascaceae	Corynespora	Lempholemma	0	0	0	0	0	0	0	0.0412085	0	0	0	0	34	0.00454602
Fungi	Ascomycota	Dothideomycetes	Pleosporales	Incertae sedis	Herpotrichia	Amaurascopsis	0	0	0	0	0.0267365	0	0	0	0.0322659	0	0	0	31	0.0041449
Fungi	Ascomycota	Dothideomycetes	Pleosporales	Pleosporaceae	Bipolaris	Arthrinium	0	0	0	0	0.028519	0	0	0	0	0	0	0	29	0.00387749
Fungi	Ascomycota	Dothideomycetes	Pleosporales	Tetraplosphaeriaceae	Triplosphaeria	Bensingtonia	0.0598163	0	0	0	0	0	0	0	0	0	0	0	28	0.00374378
Fungi	Ascomycota	Dothideomycetes	Pleosporales	Pleosporaceae	Exserohilum	Geopyxis	0	0	0	0	0	0	0	0.0206043	0	0	0	0.00713453	14	0.00187189
Fungi	Ascomycota	Dothideomycetes	Pleosporales	Massarinaceae	Keissleriella	Hydropus	0	0	0	0.0211555	0	0	0	0	0	0	0	0	11	0.00147077
Fungi	Ascomycota	Dothideomycetes	Pleosporales	Incertae sedis	Berkleasmium	Itersonilia	0	0	0	0	0	0	0	0	0	0	0	0	10	0.00133706
Fungi	Ascomycota	Dothideomycetes	Pleosporales	Massarinaceae	Helminthosporium	Mariannaea	0	0	0	0	0	0	0	0	0	0	0	0	7	0.000935945
Fungi	Ascomycota	Dothideomycetes	Pleosporales	Testudinaceae	Lepidosphaeria	Microascus	0	0	0.00359202	0	0	0	0	0	0	0	0	0.0118909	7	0.000935945
Fungi	Ascomycota	Dothideomycetes	Pleosporales	Pleosporaceae	Dendryphiella	Mycoarthris	0	0	0	0	0	0	0	0	0.0100831	0	0	0	5	0.000668532
Fungi	Ascomycota	Dothideomycetes	Pleosporales	Tubeufiaceae	Thaxteriella	Nemania	0	0	0	0	0	0	0	0	0.0100831	0	0	0	5	0.000668532
Fungi	Ascomycota	Dothideomycetes	Pleosporales	Incertae sedis	Setomelanomma	Omphalina	0	0	0	0.00384645	0	0	0	0	0	0	0	0	3	0.000401119
Fungi	Ascomycota	Dothideomycetes	Pleosporales	Cucurbitariaceae	Curreya	Parascedosporium	0	0	0	0	0	0	0	0	0	0	0	0	1	0.000133706
Fungi	Ascomycota	Dothideomycetes	Pleosporales	Venturiaceae	Rhizosphaera	Phaeococcomyces	0	0	0	0	0.00178244	0	0	0	0	0	0	0	1	0.000133706
Fungi	Ascomycota	Dothideomycetes	Pleosporales	Mytilinidiaceae	Taeniolella	Phakopsora	0	0	0.00179601	0	0	0	0	0	0	0	0	0	1	0.000133706
Fungi	Ascomycota	Dothideomycetes	Pleosporales	Phaeosphaeriaceae	Ampelomyces	Phlogicylindrium	0	0	0	0	0	0	0	0	0	0	0	0	0	0
Fungi	Ascomycota	Dothideomycetes	Pleosporales	Incertae sedis	Dictyosporium	Postia	0	0	0	0	0	0	0	0	0	0	0	0	0	0
Fungi	Ascomycota	Dothideomycetes	Pleosporales	Incertae sedis	Leptosphaerulina	Scleropezicula	0	0	0	0	0	0	0	0	0	0	0	0	0	0
Fungi	Ascomycota	Dothideomycetes	Pleosporales	Tetraplosphaeriaceae	Tetraplosphaeria	Veronaea	0	0	0	0	0	0	0	0	0	0	0	0	0	0
Fungi	Ascomycota	Dothideomycetes	Pleosporales	Venturiaceae	Veronaeopsis	Xenomeris	0	0	0	0	0	0	0	0	0	0	0	0	0	0
Fungi	Ascomycota	Pneumocystidomycetes	Pneumocystidales	Pneumocystidaceae	Pneumocystis	Craterocolla	0	0.0135575	0.0197561	0	0.0124771	0	0	0.0468279	0.0302493	0	0	0	65	0.00869092
Fungi	Basidiomycota	Agaricomycetes	Polyporales	Meruliaceae	Hyphoderma	Pyrenochaeta	0.15595	0.0813449	0	0	1.76996	0.00560968	0.30807	0	4.20666	0.0610547	0	0.0570763	3607	0.482279
Fungi	Basidiomycota	Agaricomycetes	Polyporales	Phanerochaetaceae	Rhizochaete	Leptosphaerulina	3.96924	0	0	0.0365413	0	0	0.0660151	0	0	0	0	0	1914	0.255914
Fungi	Basidiomycota	Agaricomycetes	Polyporales	Ganodermataceae	Ganoderma	Hypholoma	0	0.098776	0.0915965	0	0	0.0448774	0.0201713	0.0636859	0.0322659	0	0	0.00475636	222	0.0296828
Fungi	Basidiomycota	Agaricomycetes	Polyporales	Limnoperdaceae	Limnoperdon	Pyrenopeziza	0	0.27115	0	0	0	0	0	0	0	0	0	0	140	0.0187189
Fungi	Basidiomycota	Agaricomycetes	Polyporales	Meruliaceae	Hypochnicium	Coprinopsis	0	0	0	0	0	0.0934946	0	0	0	0	0	0	72	0.00962687
Fungi	Basidiomycota	Agaricomycetes	Polyporales	Polyporaceae	Vanderbylia	Caloplaca	0	0	0	0	0	0	0	0	0	0	0	0	37	0.00494714
Fungi	Basidiomycota	Agaricomycetes	Polyporales	Phanerochaetaceae	Climacodon	Jobellisia	0	0	0	0	0	0	0	0	0	0	0	0	34	0.00454602
Fungi	Basidiomycota	Agaricomycetes	Polyporales	Fomitopsidaceae	Postia	Auxarthron	0	0	0.0520843	0	0	0	0	0	0	0	0	0	29	0.00387749
Fungi	Basidiomycota	Agaricomycetes	Polyporales	Meripilaceae	Rigidoporus	Brevicellicium	0	0	0.0466962	0	0	0	0.00183375	0	0	0	0	0	27	0.00361007
Fungi	Basidiomycota	Agaricomycetes	Polyporales	Polyporaceae	Hexagonia	Calvatia	0	0	0	0	0	0	0	0	0	0	0	0	25	0.00334266
Fungi	Basidiomycota	Agaricomycetes	Polyporales	Phanerochaetaceae	Ceriporiopsis	Ciliophora	0	0	0	0	0	0	0	0	0	0	0	0.0428072	23	0.00307525
Fungi	Basidiomycota	Agaricomycetes	Polyporales	Meruliaceae	Junghuhnia	Galerina	0	0	0	0	0	0	0	0	0	0	0.0266966	0	15	0.0020056
Fungi	Basidiomycota	Agaricomycetes	Polyporales	Polyporaceae	Trametes	Myceliophthora	0	0	0	0	0	0	0	0	0.0120997	0	0	0	6	0.000802239
Fungi	Basidiomycota	Agaricomycetes	Polyporales	Meruliaceae	Bjerkandera	Physma	0	0	0	0	0	0	0	0	0	0	0	0	0	0
Fungi	Basidiomycota	Agaricomycetes	Polyporales	Meruliaceae	Phlebia	Thaxteriella	0	0	0	0	0	0	0	0	0	0	0	0	0	0
Fungi	Basidiomycota	Agaricomycetes	Polyporales	Phanerochaetaceae	Pseudolagarobasidium	Triparticalcar	0	0	0	0	0	0	0	0	0	0	0	0	0	0
Fungi	Basidiomycota	Agaricomycetes	Polyporales	Meruliaceae	Steccherinum	Ustilago	0	0	0	0	0	0	0	0	0	0	0	0	0	0
Fungi	Basidiomycota	Pucciniomycetes	Pucciniales	Pucciniaceae	Puccinia	Cephalosporium	0	0	0	0	0	0	0.00550126	0.166707	0.00201662	0.0133557	0	0	100	0.0133706
Fungi	Basidiomycota	Pucciniomycetes	Pucciniales	Pucciniaceae	Uromyces	Hyphodontia	0	0	0	0	0	0	0.0751838	0	0	0	0	0	41	0.00548197
Fungi	Basidiomycota	Pucciniomycetes	Pucciniales	Pucciniaceae	Gymnosporangium	Cladochytrium	0	0	0	0	0	0.00934946	0	0	0.0241994	0	0.0106786	0	23	0.00307525
Fungi	Basidiomycota	Pucciniomycetes	Pucciniales	Uropyxidaceae	Dasyspora	Gymnopilus	0	0	0	0.0115393	0	0	0	0	0	0	0	0	12	0.00160448
Fungi	Basidiomycota	Pucciniomycetes	Pucciniales	Phakopsoraceae	Phakopsora	Tetragoniomyces	0	0	0	0	0	0	0	0	0	0	0	0	0	0
Fungi	Basidiomycota	Pucciniomycetes	Pucciniales	Pucciniastraceae	Pucciniastrum	Tritirachium	0	0	0	0	0	0	0	0	0	0	0	0	0	0
Fungi	Ascomycota	Eurotiomycetes	Pyrenulales	Pyrenulaceae	Pyrenula	Hexagonia	0	0	0	0	0	0	0	0	0	0	0.0213573	0	12	0.00160448
Fungi	Ascomycota	Eurotiomycetes	Pyrenulales	Massariaceae	Massaria	Neolecta	0	0	0	0	0	0	0	0	0	0	0	0.00951271	4	0.000534826
Fungi	Chytridiomycota	Chytridiomycetes	Rhizophlyctidales	Rhizophlyctidaceae	Rhizophlyctis	Marasmius	0.275582	0.044546	0.47235	0.117317	0.101599	0	0.110025	0	0.068565	0.165993	0.0106786	0.0356727	1601	0.214064
Fungi	Chytridiomycota	Chytridiomycetes	Rhizophlyctidales	Sonoraphlyctidaceae	Sonoraphlyctis	Taphrina	0	0	0	0	0	0	0.509783	0.0505741	0.0342825	0.0610547	0.0427145	0	384	0.0513433
Fungi	Chytridiomycota	Chytridiomycetes	Rhizophlyctidales	Borealophlyctidaceae	Borealophlyctis	Cladophialophora	0	0.0542299	0.0179601	0.0211555	0.0659501	0.0411376	0.036675	0.333415	0.0383157	0.0171716	0.0338157	0.0237818	372	0.0497388
Fungi	Chytridiomycota	Chytridiomycetes	Rhizophydiales	Rhizophydiaceae	Rhizophydium	Clonostachys	2.16407	1.56492	0.242461	0.384645	0.684455	0.69186	0.614307	1.8675	1.36122	1.80111	0.676313	10.7898	12430	1.66197
Fungi	Chytridiomycota	Chytridiomycetes	Rhizophydiales	Incertae sedis	Batrachochytrium	Coprinellus	0.0897244	0	0	0	0	0.0392677	0	0	0.0625151	0.526597	0	0	370	0.0494714
Fungi	Chytridiomycota	Chytridiomycetes	Rhizophydiales	Incertae sedis	Coralloidiomyces	Herpotrichia	0	0	0.0161641	0	0	0.00747957	0.201713	0.305318	0.0887311	0	0	0	330	0.0441231
Fungi	Chytridiomycota	Chytridiomycetes	Rhizophydiales	Protrudomycetaceae	Protrudomyces	Capronia	0	0	0	0	0	0	0	0	0.0504154	0	0	0	25	0.00334266
Fungi	Chytridiomycota	Chytridiomycetes	Rhizophydiales	Incertae sedis	Operculomyces	Cercopemyces	0	0	0	0.0461574	0	0	0	0	0	0	0	0	24	0.00320896
Fungi	Chytridiomycota	Chytridiomycetes	Rhizophydiales	Alphamycetaceae	Alphamyces	Cudoniella	0	0	0	0	0	0	0	0	0.0302493	0	0	0	19	0.00254042
Fungi	Ascomycota	Leotiomycetes	Rhytismatales	Rhytismataceae	Lophodermium	Antarctomyces	0	0	0	0	0	0	0.0036675	0	0	0.0209876	0.0106786	0	46	0.0061505
Fungi	Basidiomycota	Agaricomycetes	Russulales	Hericiaceae	Dentipellis	Hypoxylon	0	0	0	0	0	0	0.0385088	0	0.38719	0	0	0	263	0.0351648
Fungi	Basidiomycota	Agaricomycetes	Russulales	Stephanosporaceae	Cristinia	Physoderma	0	0	0.0718404	0	0	0	0	0	0	0	0	0	40	0.00534826
Fungi	Basidiomycota	Agaricomycetes	Russulales	Peniophoraceae	Peniophora	Gammamyces	0	0.0290518	0	0	0	0	0	0	0	0	0	0	15	0.0020056
Fungi	Ascomycota	Saccharomycetes	Saccharomycetales	Saccharomycetaceae	Kazachstania	Davidiella	2.84341	11.6149	5.48681	1.01739	2.53462	10.2956	1.65588	3.78931	9.70598	9.45585	4.81428	16.8185	48450	6.47808
Fungi	Ascomycota	Saccharomycetes	Saccharomycetales	Incertae sedis	Candida	Cercospora	0.0149541	0	0	0.151935	0.0570379	0	0.0183375	0	0.0564653	0.0095398	0.252727	0	314	0.0419838
Fungi	Ascomycota	Saccharomycetes	Saccharomycetales	Incertae sedis	Cyberlindnera	Pyricularia	0	0	0	0	0	0.035528	0	0.149849	0	0	0	0	145	0.0193874
Fungi	Ascomycota	Saccharomycetes	Saccharomycetales	Pichiaceae	Ogataea	Ochrocladosporium	0	0	0	0	0	0	0	0.159215	0	0	0	0	112	0.0149751
Fungi	Ascomycota	Saccharomycetes	Saccharomycetales	Dipodascaceae	Basidioascus	Adisciso	0	0	0	0.146165	0	0	0	0	0	0	0	0	76	0.0101617
Fungi	Ascomycota	Saccharomycetes	Saccharomycetales	Saccharomycetaceae	Tetrapisispora	Lichinella	0	0	0	0	0	0	0	0	0	0	0.0160179	0	9	0.00120336
Fungi	Ascomycota	Saccharomycetes	Saccharomycetales	Trichomonascaceae	Blastobotrys	Mycenella	0	0	0	0	0	0.00934946	0	0	0	0	0	0	5	0.000668532
Fungi	Ascomycota	Saccharomycetes	Saccharomycetales	Dipodascaceae	Geotrichum	Pucciniastrum	0	0	0	0	0	0	0	0	0	0	0	0	0	0
Fungi	Ascomycota	Saccharomycetes	Saccharomycetales	Incertae sedis	Nadsonia	Stictis	0	0	0	0	0	0	0	0	0	0	0	0	0	0
Fungi	Ascomycota	Saccharomycetes	Saccharomycetales	Saccharomycetaceae	Saccharomyces	Turbinellus	0	0	0	0	0	0	0	0	0	0	0	0	0	0
Fungi	Ascomycota	Saccharomycetes	Saccharomycetales	Saccharomycetaceae	Vanderwaltozyma	Westerdykella	0	0	0	0	0	0	0	0	0	0	0	0	0	0
Fungi	Basidiomycota	Agaricomycetes	Sebacinales	Sebacinales Group B	Serendipita	Tubeufia	0	0	0	0	0	0	0	0.0412085	0	0	0.218912	0	145	0.0193874
Fungi	Basidiomycota	Agaricomycetes	Sebacinales	Sebacinaceae	Sebacina	Lichenomphalia	0	0	0	0	0	0	0	0	0.0141163	0	0.0711908	0	47	0.0062842
Fungi	Basidiomycota	Agaricomycetes	Sebacinales	Sebacinales Group B	Piriformospora	Scedosporium	0.0640889	0	0	0	0	0	0	0	0	0	0.0142382	0	38	0.00508085
Fungi	Basidiomycota	Agaricomycetes	Sebacinales	Sebacinaceae	Craterocolla	Hydropisphaera	0	0	0	0	0.0623853	0	0	0	0	0	0	0	35	0.00467973
Fungi	Ascomycota	Sordariomycetes	Sordariales	Chaetomiaceae	Trichocladium	Alternaria	1.07242	4.56887	8.38198	1.92899	1.83056	3.02736	7.88513	6.17941	4.28329	7.39144	1.92571	4.44006	37783	5.05183
Fungi	Ascomycota	Sordariomycetes	Sordariales	Lasiosphaeriaceae	Podospora	Apodus	1.65136	0.507437	0.158049	0.932764	2.10862	1.29958	0.832523	1.43668	0.235944	0.389224	0.514354	0.02616	6836	0.914017
Fungi	Ascomycota	Sordariomycetes	Sordariales	Chaetomiaceae	Chaetomium	Coniosporium	0.46144	0.590719	1.1243	0.251942	0.876958	0.317882	0.504282	0.151722	0.52432	0.635351	0.0783099	0.342458	3655	0.488697
Fungi	Ascomycota	Sordariomycetes	Sordariales	Chaetomiaceae	Humicola	Clohesyomyces	0.194403	0.178184	0.0395122	0	0.0606028	0.0243086	0.333743	0.374623	0.332742	0.831871	1.26542	0.0784799	2554	0.341486
Fungi	Ascomycota	Sordariomycetes	Sordariales	Lasiosphaeriaceae	Cercophora	Oliveonia	0.602435	0.0193678	0.127517	0.0192322	0.0784272	0.0261785	0.364917	0.264109	0.116964	0	0.0925481	0	943	0.126085
Fungi	Ascomycota	Sordariomycetes	Sordariales	Lasiosphaeriaceae	Zopfiella	Mycosphaerella	0.200812	0.22854	1.19255	0.0653896	0.0124771	0.0186989	0.00733501	0.00561935	0	0.00572388	0	0	938	0.125417
Fungi	Ascomycota	Sordariomycetes	Sordariales	Cephalothecaceae	Phialemonium	Bullera	0	0.0484196	0.0215521	0.0192322	0.488387	0.0785355	0.467607	0.0468279	0.0181496	0	0.23493	0.00237818	823	0.11004
Fungi	Ascomycota	Sordariomycetes	Sordariales	Incertae sedis	Madurella	Letendraea	0.00640889	0.089092	0	0	0	0	0	0	0.447689	0.456002	0	0	510	0.0681903
Fungi	Ascomycota	Sordariomycetes	Sordariales	Sordariaceae	Neurospora	Pestalotiopsis	0	0.0581035	0.208337	0	0.00356487	0.0130892	0.00916876	0.344653	0	0.00381592	0.00177977	0	347	0.0463961
Fungi	Ascomycota	Sordariomycetes	Sordariales	Lasiosphaeriaceae	Cladorrhinum	Ophiosphaerella	0.0491348	0.00387357	0.116741	0	0.0748623	0.0317882	0.0110025	0.0337161	0.0282326	0.0553308	0.0106786	0.0309163	251	0.0335603
Fungi	Ascomycota	Sordariomycetes	Sordariales	Lasiosphaeriaceae	Schizothecium	Mutinus	0.388806	0	0	0.00576967	0	0	0	0	0	0	0	0.0428072	206	0.0275435
Fungi	Ascomycota	Sordariomycetes	Sordariales	Chaetomiaceae	Thielavia	Cephalotheca	0.23072	0.098776	0	0	0	0	0	0	0	0	0	0	159	0.0212593
Fungi	Ascomycota	Sordariomycetes	Sordariales	Lasiosphaeriaceae	Apodus	Chaetosphaeronema	0	0	0	0	0	0.052357	0	0.136737	0	0	0.039155	0	127	0.0169807
Fungi	Ascomycota	Sordariomycetes	Sordariales	Cephalothecaceae	Cephalotheca	Mycofalcella	0	0	0	0	0	0	0.0330075	0	0.116964	0	0	0	76	0.0101617
Fungi	Ascomycota	Sordariomycetes	Sordariales	Incertae sedis	Ramophialophora	Bahusakala	0	0	0	0.0384645	0	0	0.00916876	0	0	0	0	0	29	0.00387749
Fungi	Ascomycota	Sordariomycetes	Sordariales	Lasiosphaeriaceae	Arnium	Basidioascus	0.0021363	0	0	0	0	0	0	0	0	0.049607	0.00177977	0	28	0.00374378
Fungi	Ascomycota	Sordariomycetes	Sordariales	Lasiosphaeriaceae	Zygopleurage	Lacrymaria	0	0	0	0	0	0	0	0	0	0	0	0.0237818	10	0.00133706
Fungi	Ascomycota	Sordariomycetes	Sordariales	Lasiosphaeriaceae	Lasiosphaeris	Roccellina	0	0	0	0	0	0	0	0	0	0	0	0	0	0
Fungi	Chytridiomycota	Chytridiomycetes	Spizellomycetales	Spizellomycetaceae	Powellomyces	Trichocladium	0.108951	0.191742	2.1588	0.307716	0.0748623	8.14338	0.0513451	0.472025	1.04461	0.572388	0.366633	1.38172	8840	1.18197
Fungi	Chytridiomycota	Chytridiomycetes	Spizellomycetales	Spizellomycetaceae	Spizellomyces	Chaetomium	3.05918	0.178184	0.497495	0.917378	0.531166	0.237476	0.702327	0.45704	0.486005	1.19057	2.05208	0.145069	5985	0.800233
Fungi	Chytridiomycota	Chytridiomycetes	Spizellomycetales	Spizellomycetaceae	Triparticalcar	Neurospora	0	0.106523	0.0556763	0.103854	0.00712974	0.0673161	0.0128363	0.162961	0.282326	0.185072	0	0.0570763	1208	0.161517
Fungi	Chytridiomycota	Chytridiomycetes	Spizellomycetales	Spizellomycetaceae	Kochiomyces	Hannaella	0	0	0.537007	0.0192322	0	0.0280484	0	0	0.026216	0	0.400449	0.361483	904	0.120871
Fungi	Chytridiomycota	Chytridiomycetes	Spizellomycetales	Spizellomycetaceae	Gaertneriomyces	Sphaerodes	0.0128178	0.0949024	0	0	0.0231717	0.00934946	0.0238388	0	0	0.00190796	0.0213573	0	143	0.01912
Fungi	Basidiomycota	Microbotryomycetes	Sporidiobolales	Incertae sedis	Rhodotorula	Pleurophragmium	0.361034	0.120081	0	1.30972	0.971428	0.17577	0.777511	4.11336	0.504154	0.87003	0.0338157	0	5914	0.79074
Fungi	Basidiomycota	Microbotryomycetes	Sporidiobolales	Incertae sedis	Sporobolomyces	Laetisaria	0	0	0.440022	0.0903916	0.0730799	0.0373979	0.0183375	0	0.0564653	0.276654	0.0213573	0.504174	831	0.11111
Fungi	Basidiomycota	Microbotryomycetes	Sporidiobolales	Incertae sedis	Rhodosporidium	Tuber	0	0	0	0	0	0	0	0	0	0	0	0	0	0
Fungi	Ascomycota	Taphrinomycetes	Taphrinales	Taphrinaceae	Taphrina	Coemansia	0	0	0	0	0	0	0	0	0	0	0	0.0523199	22	0.00294154
Fungi	Ascomycota	Taphrinomycetes	Taphrinales	Taphrinaceae	Lalaria	Rigidoporus	0	0	0	0	0	0	0	0	0	0	0	0	0	0
Fungi	Ascomycota	Lecanoromycetes	Teloschistales	Caliciaceae	Calicium	Cordyceps	0	0	0	0	0	0	0	0	0	0.316721	0	0	166	0.0221953
Fungi	Ascomycota	Lecanoromycetes	Teloschistales	Caliciaceae	Dirinaria	Urnula	0	0.106523	0	0.00961612	0	0	0	0.00374623	0	0	0	0	62	0.0082898
Fungi	Ascomycota	Lecanoromycetes	Teloschistales	Teloschistaceae	Caloplaca	Glaciozyma	0	0	0	0	0.00712974	0	0	0	0	0	0	0	13	0.00173818
Fungi	Ascomycota	Lecanoromycetes	Teloschistales	Caliciaceae	Australiaena	Hypochnicium	0	0	0.0179601	0	0	0	0	0	0	0	0	0	10	0.00133706
Fungi	Ascomycota	Lecanoromycetes	Teloschistales	Physciaceae	Physciella	Thermomyces	0	0	0	0	0	0	0	0	0	0	0	0	0	0
Fungi	Ascomycota	Leotiomycetes	Thelebolales	Thelebolaceae	Antarctomyces	Coprinus	0	0	0	0	0	0	0.0385088	0	0	0	0	0	21	0.00280784
Fungi	Basidiomycota	Agaricomycetes	Thelephorales	Thelephoraceae	Tomentella	Ramularia	0	0	0	0.0750058	0	0	0.0348413	0	0.0181496	0	0.149501	0	191	0.0255379
Fungi	Basidiomycota	Exobasidiomycetes	Tilletiales	Tilletiaceae	Tilletia	Gordonomyces	0	0	0	0	0	0	0.0238388	0	0	0	0	0	13	0.00173818
Fungi	Basidiomycota	Exobasidiomycetes	Tilletiales	Erratomycetaceae	Erratomyces	Pseudotulostoma	0	0	0	0	0	0	0	0	0	0	0	0	0	0
Fungi	Basidiomycota	Agaricomycetes	Trechisporales	Hydnodontaceae	Trechispora	Chalastospora	0	0	0.0269401	0	0.00178244	0	0.0586801	0	0.026216	0.0095398	0	0	66	0.00882463
Fungi	Basidiomycota	Agaricomycetes	Trechisporales	Hydnodontaceae	Brevicellicium	Amauroascus	0	0	0	0	0	0	0	0	0	0	0.0533931	0	30	0.00401119
Fungi	Basidiomycota	Tremellomycetes	Tremellales	Incertae sedis	Cryptococcus	Curvularia	0.410169	0.817323	2.6994	1.17894	2.93211	3.62011	10.9695	5.86472	2.35138	8.2691	1.72282	0.401912	27080	3.62077
Fungi	Basidiomycota	Tremellomycetes	Tremellales	Incertae sedis	Bullera	Ceratobasidium	0.160222	0.185931	0.490311	0.0923148	0.069515	0.16642	0.0311738	0.0711784	0.00806647	0.0744104	0	0.751504	1316	0.175958
Fungi	Basidiomycota	Tremellomycetes	Tremellales	Incertae sedis	Hannaella	Cylindrocarpon	0	0	0	0	0.176461	0.17951	0	0	0	0.528505	0.113905	0.0142691	612	0.0818284
Fungi	Basidiomycota	Tremellomycetes	Tremellales	Incertae sedis	Tremella	Cryptodiscus	0	0	0	0	0	0.00186989	0.210881	0	0	0	0	0	118	0.0157774
Fungi	Basidiomycota	Tremellomycetes	Tremellales	Incertae sedis	Dioszegia	Coralloidiomyces	0	0	0	0.0653896	0.00178244	0	0.0128363	0	0.026216	0.0763184	0.00533931	0	98	0.0131032
Fungi	Basidiomycota	Tremellomycetes	Tremellales	Incertae sedis	Tetragoniomyces	Diaporthe	0.134587	0	0	0	0	0	0	0	0	0	0	0	63	0.00842351
Fungi	Basidiomycota	Tremellomycetes	Tremellales	Incertae sedis	Auriculibuller	Epibryon	0	0	0	0	0	0	0	0	0	0	0	0	15	0.0020056
Fungi	Ascomycota	Sordariomycetes	Trichosphaeriales	Incertae sedis	Nigrospora	Hypocrea	0.395215	0	0.174213	0	0	0	0.678488	0.0206043	0.00604985	0	0.023137	0.18312	819	0.109506
Fungi	Basidiomycota	Tremellomycetes	Trichosporonales	Trichosporonaceae	Trichosporon	Dendryphion	0.95706	0	0	0	0.137248	0.51983	0.0275063	0.108641	0	0	0	0	876	0.117127
Fungi	Basidiomycota	Ustilaginomycetes	Ustilaginales	Ustilaginaceae	Ustilago	Hyalopeziza	0	0	0	0	0	0	0	0	0.0241994	0	0	0	12	0.00160448
Fungi	Basidiomycota	Ustilaginomycetes	Ustilaginales	Ustilaginaceae	Pseudozyma	Triplosphaeria	0	0	0	0	0	0	0	0	0	0	0	0	0	0
Fungi	Ascomycota	Eurotiomycetes	Verrucariales	Verrucariaceae	Verrucaria	Nadsonia	0	0	0	0	0	0	0.124695	0	0	0	0	0	68	0.00909204
Fungi	Ascomycota	Eurotiomycetes	Verrucariales	Verrucariaceae	Staurothele	Unguicularia	0	0	0	0	0	0	0	0	0	0	0	0	0	0
Fungi	Ascomycota	Sordariomycetes	Xylariales	Incertae sedis	Microdochium	Tetracladium	0.484939	0.0697242	3.89195	0.225017	0.531166	0.51609	0.729833	0	0.254094	0	0.256287	0.111774	4016	0.536965
Fungi	Ascomycota	Sordariomycetes	Xylariales	Xylariaceae	Xylaria	Ascochyta	0.147404	0	0	0	0.00891218	0.100974	0.04401	0	0.258127	0.0839502	0	0.121287	3922	0.524397
Fungi	Ascomycota	Sordariomycetes	Xylariales	Amphisphaeriaceae	Pestalotiopsis	Fusidium	0.38667	0.166563	0	0	0.0178244	0.00186989	2.17483	0	0	0	0.137042	0.00237818	1544	0.206443
Fungi	Ascomycota	Sordariomycetes	Xylariales	Xylariaceae	Theissenia	Trichosporon	0	0.11427	0	0	0	0	0.01467	0.170453	0.0846979	0	0	0	246	0.0328918
Fungi	Ascomycota	Sordariomycetes	Xylariales	Xylariaceae	Coniolariella	Scutellinia	0.183721	0.0213046	0.0143681	0.00192322	0.00534731	0.00186989	0	0	0.0967976	0.0381592	0.0249168	0	203	0.0271424
Fungi	Ascomycota	Sordariomycetes	Xylariales	Amphisphaeriaceae	Seiridium	Lepista	0	0	0	0	0	0	0	0	0	0	0.220692	0	124	0.0165796
Fungi	Ascomycota	Sordariomycetes	Xylariales	Xylariaceae	Hypoxylon	Mrakiella	0.0918607	0	0	0	0.0445609	0.0149591	0	0.0224774	0	0	0	0	116	0.0155099
Fungi	Ascomycota	Sordariomycetes	Xylariales	Incertae sedis	Leiosphaerella	Ochroconis	0	0	0	0	0	0	0.133864	0	0	0	0	0	73	0.00976057
Fungi	Ascomycota	Sordariomycetes	Xylariales	Amphisphaeriaceae	Phlogicylindrium	Vanderwaltozyma	0	0	0	0	0	0	0	0.129245	0	0	0	0	69	0.00922575
Fungi	Ascomycota	Sordariomycetes	Xylariales	Incertae sedis	Monographella	Chrysosporium	0	0	0.0359202	0.00192322	0.0106946	0	0.01467	0	0.00201662	0.00381592	0.00177977	0.0142691	45	0.00601679
Fungi	Ascomycota	Sordariomycetes	Xylariales	Xylariaceae	Biscogniauxia	Endoxyla	0	0	0	0	0	0	0	0	0	0	0.062292	0	35	0.00467973
Fungi	Ascomycota	Sordariomycetes	Xylariales	Xylariaceae	Nemania	Blastocladiella	0	0	0	0	0	0	0	0	0	0.0381592	0	0	27	0.00361007
Fungi	Ascomycota	Sordariomycetes	Xylariales	Clypeosphaeriaceae	Apiorhynchostoma	Calicium	0	0	0	0	0	0	0	0	0	0	0.00177977	0	25	0.00334266
Fungi	Ascomycota	Sordariomycetes	Xylariales	Amphisphaeriaceae	Truncatella	Cyathus	0	0	0	0	0	0	0	0	0.0383157	0	0	0	19	0.00254042
Fungi	Ascomycota	Sordariomycetes	Xylariales	Incertae sedis	Dinemasporium	Cyptotrama	0	0	0	0	0	0	0.0165038	0	0	0	0	0	18	0.00240672
Fungi	Ascomycota	Sordariomycetes	Xylariales	Xylariaceae	Anthostomella	Manglicola	0	0	0	0	0	0.0130892	0	0	0	0	0	0	7	0.000935945
Fungi	Ascomycota	Sordariomycetes	Xylariales	Amphisphaeriaceae	Adisciso	Omphalotus	0	0	0	0	0	0	0	0	0	0	0.00355954	0	2	0.000267413
Fungi	Ascomycota	Sordariomycetes	Xylariales	Incertae sedis	Monosporascus	Orpinomyces	0	0	0	0	0	0	0	0.00374623	0	0	0	0	2	0.000267413
Fungi	Ascomycota	Sordariomycetes	Xylariales	Xylariaceae	Kretzschmaria	Rhizosphaera	0	0	0	0	0	0	0	0	0	0	0	0	0	0
Fungi	Ascomycota	Sordariomycetes	Xylariales	Amphisphaeriaceae	Monochaetia	Stenocarpella	0	0	0	0	0	0	0	0	0	0	0	0	0	0

## Sheet: Sheet2
1	18.1297
2	6.47808
3	5.17859
4	5.05183
5	4.24959
6	3.62077
7	3.51808
8	2.48828
9	1.78418
10	1.66197
11	1.37464
12	1.27168
13	1.24294
14	1.18197
15	1.15349
16	1.14212
17	1.0762
18	0.914017
19	0.81922
20	0.800233
21	0.79074
22	0.697279
23	0.696611
24	0.645936
25	0.63778
26	0.636844
27	0.567584
28	0.566648
29	0.565044
30	0.560765
31	0.536965
32	0.524397
33	0.520519
34	0.518781
35	0.510892
36	0.498458
37	0.488697
38	0.482279
39	0.462357
40	0.461688
41	0.4419
42	0.440697
43	0.440295
44	0.417966
45	0.407537
46	0.401521
47	0.383203
48	0.353119
49	0.351514
50	0.341486
51	0.331993
52	0.330923
53	0.325843
54	0.325308
55	0.325174
56	0.321564
57	0.313943
58	0.305386
59	0.304182
60	0.304182
61	0.289608
62	0.286533
63	0.286399
64	0.264739
65	0.255914
66	0.253641
67	0.245752
68	0.242544
69	0.242142
70	0.23305
71	0.228772
72	0.228638
73	0.227568
74	0.225295
75	0.223691
76	0.214064
77	0.206443
78	0.206443
79	0.203902
80	0.202966
81	0.190532
82	0.183579
83	0.175958
84	0.174621
85	0.168738
86	0.167534
87	0.166063
88	0.16593
89	0.16379
90	0.162988
91	0.161517
92	0.156838
93	0.154297
94	0.153762
95	0.142397
96	0.137183
97	0.137183
98	0.137049
99	0.135712
100	0.135311
101	0.131032
102	0.130631
103	0.13023
104	0.128893
105	0.126085
106	0.125951
107	0.125417
108	0.125016
109	0.124347
110	0.122609
111	0.122475
112	0.120871
113	0.117528
114	0.117127
115	0.115656
116	0.113249
117	0.11111
118	0.11004
119	0.109506
120	0.106831
121	0.104826
122	0.101483
123	0.0993439
124	0.0978731
125	0.0965361
126	0.0960012
127	0.0918563
128	0.0907867
129	0.089717
130	0.0882463
131	0.0854384
132	0.0818284
133	0.0811598
134	0.0808924
135	0.0804913
136	0.0799565
137	0.0794216
138	0.0788868
139	0.0763464
140	0.0763464
141	0.0756779
142	0.07287
143	0.0724689
144	0.0718004
145	0.0687251
146	0.0687251
147	0.0684577
148	0.0681903
149	0.0667195
150	0.0657836
151	0.061505
152	0.0613713
153	0.0603016
154	0.0596331
155	0.0594994
156	0.0586971
157	0.0578949
158	0.0578949
159	0.0577612
160	0.0568252
161	0.0565578
162	0.0541511
163	0.0538837
164	0.0518781
165	0.0518781
166	0.0513433
167	0.0512096
168	0.0498725
169	0.0497388
170	0.0497388
171	0.0496051
172	0.0494714
173	0.046931
174	0.0467973
175	0.0463961
176	0.045995
177	0.0458613
178	0.0450591
179	0.0449254
180	0.044658
181	0.044658
182	0.0442568
183	0.0441231
184	0.0441231
185	0.043722
186	0.0431872
187	0.0426524
188	0.0419838
189	0.0418501
190	0.0417164
191	0.0413153
192	0.0407805
193	0.0399782
194	0.0398445
195	0.0398445
196	0.0395771
197	0.0381063
198	0.0373041
199	0.0373041
200	0.0370367
201	0.0356996
202	0.0356996
203	0.0351648
204	0.0335603
205	0.0334266
206	0.0328918
207	0.0328918
208	0.0324907
209	0.0316884
210	0.0308862
211	0.0308862
212	0.0308862
213	0.0303514
214	0.0296828
215	0.0290143
216	0.0290143
217	0.0286132
218	0.0283458
219	0.0283458
220	0.0279447
221	0.0278109
222	0.0275435
223	0.0272761
224	0.0271424
225	0.0271424
226	0.0267413
227	0.0258053
228	0.0255379
229	0.0254042
230	0.0254042
231	0.0252705
232	0.0250031
233	0.0247357
234	0.023666
235	0.0221953
236	0.0220616
237	0.0220616
238	0.0220616
239	0.0219279
240	0.0216604
241	0.0215267
242	0.0215267
243	0.0212593
244	0.0212593
245	0.0209919
246	0.0204571
247	0.0203234
248	0.020056
249	0.020056
250	0.0197886
251	0.0193874
252	0.0193874
253	0.0193874
254	0.01912
255	0.0189863
256	0.0187189
257	0.0185852
258	0.0184515
259	0.0181841
260	0.0179167
261	0.017783
262	0.0176493
263	0.0171144
264	0.0171144
265	0.0169807
266	0.0167133
267	0.0165796
268	0.0157774
269	0.0157774
270	0.0157774
271	0.0155099
272	0.0153762
273	0.0149751
274	0.0149751
275	0.0148414
276	0.0147077
277	0.014574
278	0.0143066
279	0.0141729
280	0.0141729
281	0.0139055
282	0.0136381
283	0.0133706
284	0.0133706
285	0.0131032
286	0.0129695
287	0.0128358
288	0.0128358
289	0.0127021
290	0.0120336
291	0.0120336
292	0.0117662
293	0.0117662
294	0.0117662
295	0.0116325
296	0.0114988
297	0.0114988
298	0.011365
299	0.0112313
300	0.0112313
301	0.0112313
302	0.0112313
303	0.0112313
304	0.0109639
305	0.0109639
306	0.0109639
307	0.0106965
308	0.0106965
309	0.0106965
310	0.0105628
311	0.0101617
312	0.0101617
313	0.010028
314	0.010028
315	0.00976057
316	0.00962687
317	0.00962687
318	0.00935945
319	0.00935945
320	0.00922575
321	0.00922575
322	0.00922575
323	0.00909204
324	0.00882463
325	0.00869092
326	0.00855721
327	0.00855721
328	0.00855721
329	0.00842351
330	0.00842351
331	0.00842351
332	0.00842351
333	0.0082898
334	0.0082898
335	0.0082898
336	0.00815609
337	0.00815609
338	0.00802239
339	0.00802239
340	0.00802239
341	0.00802239
342	0.00788868
343	0.00775497
344	0.00775497
345	0.00748756
346	0.00748756
347	0.00748756
348	0.00748756
349	0.00735386
350	0.00735386
351	0.00735386
352	0.00722015
353	0.00708644
354	0.00695274
355	0.00695274
356	0.00681903
357	0.00681903
358	0.00655162
359	0.0062842
360	0.0062842
361	0.0062842
362	0.0062842
363	0.0061505
364	0.0061505
365	0.00601679
366	0.00601679
367	0.00601679
368	0.00601679
369	0.00588308
370	0.00588308
371	0.00588308
372	0.00561567
373	0.00561567
374	0.00561567
375	0.00548197
376	0.00548197
377	0.00548197
378	0.00534826
379	0.00534826
380	0.00534826
381	0.00534826
382	0.00521455
383	0.00508085
384	0.00508085
385	0.00508085
386	0.00494714
387	0.00494714
388	0.00494714
389	0.00481343
390	0.00467973
391	0.00467973
392	0.00454602
393	0.00454602
394	0.00454602
395	0.00454602
396	0.00454602
397	0.00454602
398	0.00441231
399	0.00441231
400	0.00441231
401	0.00441231
402	0.00441231
403	0.00441231
404	0.00427861
405	0.00427861
406	0.0041449
407	0.00401119
408	0.00401119
409	0.00401119
410	0.00401119
411	0.00387749
412	0.00387749
413	0.00387749
414	0.00387749
415	0.00387749
416	0.00387749
417	0.00387749
418	0.00387749
419	0.00374378
420	0.00374378
421	0.00374378
422	0.00374378
423	0.00361007
424	0.00361007
425	0.00361007
426	0.00361007
427	0.00361007
428	0.00347637
429	0.00347637
430	0.00334266
431	0.00334266
432	0.00334266
433	0.00334266
434	0.00334266
435	0.00320896
436	0.00320896
437	0.00320896
438	0.00320896
439	0.00320896
440	0.00307525
441	0.00307525
442	0.00307525
443	0.00307525
444	0.00307525
445	0.00307525
446	0.00294154
447	0.00294154
448	0.00280784
449	0.00280784
450	0.00280784
451	0.00267413
452	0.00267413
453	0.00267413
454	0.00254042
455	0.00254042
456	0.00254042
457	0.00254042
458	0.00240672
459	0.00240672
460	0.00240672
461	0.00240672
462	0.00240672
463	0.00227301
464	0.00227301
465	0.00227301
466	0.00227301
467	0.00227301
468	0.0021393
469	0.0021393
470	0.0021393
471	0.0020056
472	0.0020056
473	0.0020056
474	0.0020056
475	0.0020056
476	0.00187189
477	0.00187189
478	0.00187189
479	0.00173818
480	0.00173818
481	0.00173818
482	0.00173818
483	0.00160448
484	0.00160448
485	0.00160448
486	0.00160448
487	0.00160448
488	0.00160448
489	0.00147077
490	0.00147077
491	0.00147077
492	0.00133706
493	0.00133706
494	0.00133706
495	0.00133706
496	0.00133706
497	0.00133706
498	0.00120336
499	0.00120336
500	0.00120336
501	0.00120336
502	0.00120336
503	0.00120336
504	0.00106965
505	0.00106965
506	0.00106965
507	0.00106965
508	0.00106965
509	0.00106965
510	0.000935945
511	0.000935945
512	0.000935945
513	0.000935945
514	0.000935945
515	0.000802239
516	0.000802239
517	0.000802239
518	0.000802239
519	0.000668532
520	0.000668532
521	0.000668532
522	0.000668532
523	0.000534826
524	0.000534826
525	0.000401119
526	0.000401119
527	0.000401119
528	0.000267413
529	0.000267413
530	0.000267413
531	0.000267413
532	0.000133706
533	0.000133706
534	0.000133706
535	0.000133706
536	0.000133706
537	0.000133706
538	0.000133706
539	0.000133706
540	0.000133706
541	0.000133706
542	0.000133706
543	0.000133706
544	0.000133706
545	0.000133706
