# Supplementary material for: Soil productivity and structure of bacterial and fungal communities in unfertilized arable soil
Source: PLoS One. 2018 Sep 24;13(9):e0204085. doi: 10.1371/journal.pone.0204085 (PMC6152964; doi:10.1371/journal.pone.0204085)
Supplement: S3 Table — (XLSX) [file pone.0204085.s004.xlsx]

## Sheet: Sheet1
S3 Table. Relative abundance of root bacterial taxa at order level in 12 farms.
Kingdom	Phylum	Class	Order	IMr	Yr	SIr	OGr	M9r	M4r	STr	ORIr	Nr	Hr	IZr	SEr	Total count	Relative proportion (%)
Bacteria	Actinobacteria	Actinobacteria	Actinomycetales	29.4789	14.78	28.7663	22.7177	36.6484	34.5472	27.4885	40.6014	22.8394	33.0959	17.7852	50.2787	316365	29.2678
Bacteria	Proteobacteria	Betaproteobacteria	Burkholderiales	9.16909	34.9986	5.30732	11.5649	11.502	6.59654	17.7773	12.5377	19.6376	8.91087	6.39252	14.6686	136683	12.6449
Bacteria	Proteobacteria	Alphaproteobacteria	Rhizobiales	11.0441	7.07892	3.15388	9.95755	11.0209	11.7707	12.6487	5.57452	12.691	3.68553	19.8128	5.29168	109715	10.15
Bacteria	Firmicutes	Bacilli	Bacillales	7.16525	3.00095	48.448	6.98045	4.93364	4.72555	3.28534	4.79575	5.62828	6.168	4.24829	2.19316	86643	8.01559
Bacteria	Proteobacteria	Gammaproteobacteria	Xanthomonadales	3.81684	9.62498	0.465014	2.44405	2.0482	2.39342	3.35714	1.55753	6.13946	1.54732	7.14832	0.946615	49804	4.60751
Bacteria	Proteobacteria	Alphaproteobacteria	Rickettsiales	4.04362	0.903095	1.97154	2.1528	0.572379	0.774589	0.49144	11.5067	0.585151	20.7098	0.272243	2.17643	38368	3.54953
Bacteria	Proteobacteria	Alphaproteobacteria	Sphingomonadales	2.48095	1.52523	0.950565	4.82216	1.37724	3.42714	6.83931	2.19439	5.86736	1.96545	3.79714	3.09963	34728	3.21279
Bacteria	Proteobacteria	Deltaproteobacteria	Myxococcales	1.31978	1.52121	0.899223	1.86704	2.87661	2.30844	1.54736	1.13648	2.95745	1.49224	5.6471	1.06257	22510	2.08246
Bacteria	Bacteroidetes	[Saprospirae]	[Saprospirales]	4.65828	1.69514	0.381399	2.64738	1.33751	0.990527	1.73551	0.946483	2.9667	0.672258	5.70803	0.2308	21583	1.9967
Bacteria	Actinobacteria	Thermoleophilia	Solirubrobacterales	2.12777	1.1078	1.40531	1.70493	1.54498	1.8487	1.85806	1.42031	0.787246	1.21307	1.67883	1.15066	16326	1.51036
Bacteria	Actinobacteria	Thermoleophilia	Gaiellales	1.44495	1.20948	0.796538	1.45626	1.84073	1.87239	1.91748	1.57161	0.668366	1.26815	0.89192	1.14397	14808	1.36993
Bacteria	Chloroflexi	Ktedonobacteria	Ktedonobacterales	0.0074354	4.0753	0.237641	0.204701	0.0985845	0.0264698	0.229009	1.24556	0.0317012	5.78368	0.0311135	0.890866	13890	1.285
Bacteria	Proteobacteria	Alphaproteobacteria	Rhodospirillales	1.04344	1.09709	0.473815	1.92612	1.0035	1.00864	0.815766	0.519569	0.954998	0.767401	2.74317	0.724735	11598	1.07296
Bacteria	Acidobacteria	Acidobacteria-6	iii1-15	1.33713	0.727827	0.46208	0.998777	1.90106	1.9504	1.098	0.585248	0.686859	0.135203	1.82143	0.93658	11266	1.04225
Bacteria	Acidobacteria	Acidobacteriia	Acidobacteriales	0.01611	1.68845	0.272847	0.221187	0.916689	0.951519	1.42852	0.764693	0.521748	1.7664	0.898402	1.26104	10361	0.958526
Bacteria	Bacteroidetes	Cytophagia	Cytophagales	5.08582	0.155198	0.0968168	2.05526	0.205997	0.504319	0.290903	0.173581	0.931222	0.131447	0.744131	0.165017	8546	0.790615
Bacteria	Actinobacteria	Acidimicrobiia	Acidimicrobiales	0.929426	0.84824	0.239108	0.718515	1.14034	1.37503	0.948219	0.62747	0.515144	0.65348	0.903587	0.670101	8545	0.790522
Bacteria	Planctomycetes	Planctomycetia	Gemmatales	0.438689	0.651566	0.256711	0.366814	0.766605	1.26637	0.881374	0.588767	0.858573	0.557086	1.51808	0.860762	8221	0.760548
Bacteria	Proteobacteria	Gammaproteobacteria	Enterobacteriales	0.349464	0.802751	0.092416	1.71867	0.831347	0.47367	0.464207	1.62908	0.158506	0.264146	0.276132	0.2308	7959	0.73631
Bacteria	Proteobacteria	Alphaproteobacteria	Caulobacterales	0.285024	0.52045	0.206836	0.892992	0.854889	0.292561	0.810814	0.289692	1.15973	0.245368	1.56993	0.21965	6843	0.633065
Bacteria	Acidobacteria	Solibacteres	Solibacterales	0.228019	0.7198	0.21417	0.274767	0.766605	1.4224	0.654841	0.614569	0.294557	0.582123	0.915255	0.718045	6773	0.626589
Bacteria	Verrucomicrobia	[Spartobacteria]	[Chthoniobacterales]	0.158622	0.377293	0.170163	0.526178	0.495865	0.795486	0.388696	0.917162	0.743656	0.240361	0.760984	0.796093	5722	0.529358
Bacteria	Bacteroidetes	Sphingobacteriia	Sphingobacteriales	0.179689	0.195336	0.0484084	0.682795	0.504694	0.130956	1.26388	0.347161	2.55062	0.330496	0.475777	0.105923	5689	0.526306
Bacteria	Proteobacteria	Gammaproteobacteria	Pseudomonadales	2.61974	0.0789372	0.0484084	1.06335	0.170684	0.149067	0.974215	0.403458	0.129446	0.121432	0.106304	0.0524039	5612	0.519182
Bacteria	Proteobacteria	Betaproteobacteria	Methylophilales	0.0669186	0.0120413	0	5.6286	0.025014	0.27027	0.0631321	0.0820989	0.0277385	0.00125188	0.132232	0.0334493	4682	0.433145
Bacteria	Firmicutes	Clostridia	Clostridiales	0.723713	0.100344	0.127622	0.472599	1.17124	0.377542	0.142357	0.235741	0.126805	1.22308	0.0622269	0.421461	4488	0.415198
Bacteria	Proteobacteria	Betaproteobacteria	SC-I-84	0.303612	0.342507	0.143758	0.280262	0.751891	0.539147	0.529814	0.211112	0.21002	0.22033	0.315024	0.527384	3715	0.343685
Bacteria	Acidobacteria	[Chloracidobacteria]	RB41	0.328397	0.23146	0.236174	0.245916	0.256025	0.454166	0.277286	0.394075	0.310407	0.0863796	0.246315	0.841807	3451	0.319262
Bacteria	Acidobacteria	Sva0725	Sva0725	0.11401	0.172591	0.0381399	0.119524	0.494394	1.5046	0.432022	0.0281482	0.154543	0.0150225	0.278725	0.0981179	3389	0.313526
Bacteria	Planctomycetes	Planctomycetia	Pirellulales	0.327158	0.159212	0.0513422	0.486337	0.547365	0.555865	0.189396	0.151297	0.237759	0.0250376	0.884141	0.110383	3262	0.301777
Bacteria	Gemmatimonadetes	Gemmatimonadetes	Gemmatimonadales	0.0966603	0.255542	0.230307	0.115402	0.319296	0.636668	0.396123	0.341297	0.33022	0.292939	0.265761	0.471635	3234	0.299187
Bacteria	Proteobacteria	Alphaproteobacteria	Ellin329	0.0855072	0.112385	0.036673	0.0590749	0.205997	0.74394	0.346608	0.118457	0.747619	0.190285	0.644308	0.0356792	2915	0.269675
Archaea	Crenarchaeota	Thaumarchaeota	Nitrososphaerales	0.627052	0.306383	0.284583	0.454739	0.266325	0.167177	0.341656	0.353025	0.10435	0.127692	0.0829693	0.254215	2896	0.267917
Bacteria	Chloroflexi	Chloroflexi	[Roseiflexales]	0.110292	0.238149	0.124688	0.244542	0.241311	1.28448	0.229009	0.166544	0.26946	0.02003	0.343545	0.0791633	2881	0.26653
Bacteria	Chloroflexi	Anaerolineae	SBR1031	0.0817895	0.176605	0.0718791	0.134636	0.285454	1.0574	0.212916	0.173581	0.652516	0.00375563	0.418735	0.0256445	2742	0.25367
Bacteria	Proteobacteria	Deltaproteobacteria	Syntrophobacterales	0.349464	0.381307	0.118821	0.243169	0.31341	0.324603	0.21663	0.110247	0.133409	0.0726089	0.282614	0.171706	2507	0.23193
Bacteria	Proteobacteria	Betaproteobacteria	MND1	0.232976	0.212729	0.0968168	0.266524	0.50028	0.128169	0.235198	0.125494	0.0581188	0.0450676	0.195756	0.312193	2412	0.223141
Bacteria	Proteobacteria	Gammaproteobacteria	Legionellales	0.245368	0.267584	0.0205369	0.130514	0.192755	0.388688	0.460493	0.0656791	0.206058	0.111417	0.509483	0.147177	2346	0.217035
Bacteria	Proteobacteria	Alphaproteobacteria	Rhodobacterales	0.216866	0.0414755	0.0132023	1.96046	0.19864	0.0891613	0.0284713	0.0363581	0.067365	0.0112669	0.200941	0.0390242	2333	0.215832
Bacteria	Gemmatimonadetes	Gemmatimonadetes	N1423WL	0.0235454	0.188646	0.151093	0.0975422	0.326653	0.424909	0.180731	0.19	0.109633	0.1665	0.0388918	0.588708	2206	0.204083
Bacteria	Proteobacteria	Betaproteobacteria	Ellin6067	0.0966603	0.22477	0.0630776	0.134636	0.210412	0.22569	0.264907	0.132531	0.116238	0.172759	0.273539	0.317768	2045	0.189189
Bacteria	Cyanobacteria	Chloroplast	Streptophyta	0.074354	0.148509	0.492885	0.491833	0.119184	0.110059	0.0866519	0.114938	0.0752903	0.418127	0.0842657	0.198466	2031	0.187894
Bacteria	Verrucomicrobia	[Pedosphaerae]	[Pedosphaerales]	0.0941818	0.161888	0.0674784	0.24729	0.294282	0.220117	0.361462	0.104383	0.143976	0.10015	0.28391	0.104808	2029	0.187709
Bacteria	Nitrospirae	Nitrospira	Nitrospirales	0.38912	0.310397	0.105618	0.223935	0.163327	0.140708	0.14607	0.073889	0.0805738	0.0425638	0.191866	0.260904	1957	0.181048
Bacteria	Bacteroidetes	Flavobacteriia	Flavobacteriales	0.0458517	0.0173929	0.0161361	0.627842	0.379624	0.0599053	0.0730352	0.255679	0.50854	0.0400601	0.0596342	0.0334493	1925	0.178087
Bacteria	Planctomycetes	Phycisphaerae	WD2101	0.120206	0.121751	0.092416	0.13601	0.197169	0.293954	0.276048	0.131358	0.100387	0.121432	0.189274	0.144947	1742	0.161157
Bacteria	Gemmatimonadetes	Gemmatimonadetes	Ellin5290	0.0929426	0.115061	0.0278715	0.0233552	0.220712	0.126776	0.248815	0.118457	0.0567979	0.0976465	0.534115	0.0390242	1430	0.132293
Bacteria	Chlamydiae	Chlamydiia	Chlamydiales	0.0991387	0.270259	0.0132023	0.228056	0.089756	0.17693	0.06437	0.022284	0.0700067	0.0312969	0.423921	0.0691285	1298	0.120082
Bacteria	Proteobacteria	Deltaproteobacteria	MIZ46	0.167297	0.0709097	0.0850814	0.032972	0.108884	0.208972	0.144832	0.0938273	0.08982	0.14647	0.203534	0.047944	1281	0.118509
Bacteria	Acidobacteria	Acidobacteria-6	CCU21	0.190842	0.139143	0.0322723	0.13601	0.22954	0.27027	0.0383744	0.0433951	0.0713276	0.00125188	0.112786	0.122647	1252	0.115826
Bacteria	Proteobacteria	Betaproteobacteria	A21b	0.01611	0.206039	0.036673	0.0879254	0.15597	0.266091	0.165876	0.0586421	0.0990661	0.122684	0.0868584	0.0657836	1246	0.115271
Bacteria	Verrucomicrobia	Opitutae	Opitutales	0.021067	0.0454892	0.00586768	0.364066	0.0367853	0.0612984	0.149784	0.044568	0.13473	0.0663495	0.477073	0.0189546	1185	0.109628
Bacteria	Verrucomicrobia	Verrucomicrobiae	Verrucomicrobiales	0.215627	0.00668959	0	0.313234	0.0529708	0.0543327	0.299568	0.0234568	0.200774	0.0312969	0.25539	0.00334493	1176	0.108795
Bacteria	Acidobacteria	iii1-8	32-20	0.0433732	0.290328	0.0528092	0.109907	0.139784	0.125383	0.0705594	0.0621606	0.0396265	0.0588383	0.0479666	0.262019	1150	0.10639
Bacteria	Planctomycetes	Planctomycetia	Planctomycetales	0.0867464	0.0602063	0.0132023	0.217066	0.133898	0.111452	0.0891277	0.0480865	0.216625	0.0287932	0.304653	0.0200696	1084	0.100284
Bacteria	Acidobacteria	DA052	Ellin6513	0.00123923	0.0628821	0.0073346	0.0274767	0.0912275	0.0250766	0.0928413	0.0433951	0.0594397	0.071357	0.171124	0.0234145	901	0.0833541
Bacteria	Chloroflexi	Ktedonobacteria	JG30-KF-AS9	0	0.0709097	0.0146692	0.024729	0.176569	0.0849819	0.155973	0.0586421	0.033022	0.224086	0.0246315	0.0858532	862	0.0797461
Bacteria	Proteobacteria	Gammaproteobacteria	Thiotrichales	0.204474	0.00535167	0.0073346	0.074187	0.247197	0.0891613	0.121313	0.0105556	0.0211341	0.0137707	0.150382	0.0356792	860	0.079561
Bacteria	Armatimonadetes	[Fimbriimonadia]	[Fimbriimonadales]	0.0173493	0.0361238	0.00586768	0.322851	0.0809276	0.0515464	0.0334229	0.0328396	0.206058	0.0175263	0.189274	0.0189546	833	0.0770632
Bacteria	Acidobacteria	iii1-8	DS-18	0.0334593	0.131116	0.0513422	0.0645702	0.0617992	0.066871	0.0507533	0.0750619	0.0422682	0.0312969	0.0648197	0.167246	773	0.0715124
Bacteria	Chloroflexi	TK10	B07 WMSP1	0.0446124	0.0869647	0.0308053	0.0206075	0.0662135	0.0961271	0.0903655	0.0633335	0.00792529	0.051327	0.0583378	0.0880831	769	0.0711424
Bacteria	Actinobacteria	MB-A2-108	0319-7L14	0.123923	0.048165	0.0513422	0.144253	0.0426709	0.0835887	0.0742731	0.0926545	0.0475517	0.0150225	0.0570414	0.0122647	705	0.0652216
Bacteria	Chloroflexi	Ktedonobacteria	Thermogemmatisporales	0.0074354	0.127102	0.0249377	0.016486	0.0264854	0.00696573	0.0420881	0.0211112	0.0158506	0.274161	0.0116676	0.0713585	661	0.061151
Bacteria	Armatimonadetes	Armatimonadia	Armatimonadales	0.01611	0.00802751	0.00293384	0.506945	0.00882846	0.057119	0.00990307	0.00586421	0.0383056	0	0.0272243	0.00445991	632	0.0584681
Bacteria	Chloroflexi	TK10	AKYG885	0.0656794	0.0401375	0.0308053	0.0522057	0.0838704	0.142101	0.0680836	0.0316667	0.022455	0	0.136121	0.0100348	631	0.0583756
Bacteria	Chloroflexi	Anaerolineae	A31	0.0520478	0.187309	0.0132023	0.024729	0.0809276	0.132349	0.00742731	0.0562964	0.0132088	0.00625939	0.042781	0.0222995	596	0.0551377
Bacteria	Proteobacteria	Deltaproteobacteria	Bdellovibrionales	0.0359378	0.0628821	0.0352061	0.0590749	0.0308996	0.0821956	0.0581806	0.0152469	0.121521	0.0175263	0.0700053	0	535	0.0494944
Bacteria	Chloroflexi	Thermomicrobia	JG30-KF-CM45	0.101617	0.0214067	0.0322723	0.0783085	0.0956417	0.0654778	0.0606563	0.029321	0.0317012	0.00125188	0.0738945	0.0200696	527	0.0487543
Bacteria	Armatimonadetes	Chthonomonadetes	Chthonomonadales	0.00247847	0.0588684	0.0146692	0.016486	0.0529708	0.0919476	0.0309471	0.073889	0.0250968	0.0525789	0.0388918	0.093658	500	0.0462564
Bacteria	Bacteroidetes	Bacteroidia	Bacteroidales	0.0495694	0.00936543	0.0132023	0.108533	0.0205997	0.0334355	0.00495154	0.0140741	0	0.0525789	0.00259279	0.165017	419	0.0387629
Bacteria	WS3	PRR-12	Sediment-1	0.021067	0.0695717	0.01907	0.0673179	0.0794562	0.0585121	0.0173304	0.00820989	0.0475517	0.0212819	0.0194459	0.0501739	414	0.0383003
Bacteria	Acidobacteria	[Chloracidobacteria]	PK29	0.185885	0.016055	0.0293384	0.0233552	0.0176569	0.12399	0.011141	0.00586421	0.022455	0	0.0103712	0.0423691	396	0.0366351
Bacteria	Spirochaetes	Spirochaetes	Spirochaetales	0.0458517	0.00802751	0.00146692	0.0755609	0.00147141	0.0278629	0.00618942	0.0175926	0.0171715	0.0325488	0.00388918	0.185086	379	0.0350624
Bacteria	Acidobacteria	[Chloracidobacteria]	DS-100	0.0235454	0.0133792	0.0498753	0.0522057	0.0235426	0.168571	0.00123788	0.0175926	0.0303803	0.00876314	0.0103712	0.0100348	364	0.0336747
Bacteria	Fibrobacteres	Fibrobacteria	258ds10	0.0594832	0.0682338	0.0117354	0.0425889	0.00588564	0.0222903	0.0235198	0.0316667	0.0739694	0.00250376	0.098526	0	344	0.0318244
Bacteria	Proteobacteria	Betaproteobacteria	IS-44	0.0235454	0.016055	0.00146692	0.0206075	0.0720991	0.0515464	0.0123788	0	0.0105671	0	0.116676	0.00334493	338	0.0312693
Bacteria	Proteobacteria	Deltaproteobacteria	NB1-j	0.153665	0.00802751	0.0102684	0.0315982	0.0426709	0.0640847	0.0148546	0	0.00924617	0.00125188	0.0259279	0.00668986	330	0.0305292
Bacteria	Cyanobacteria	Chloroplast	Chlorophyta	0	0.0254204	0.0176031	0	0.00882846	0.0989133	0.0136167	0.029321	0.0198132	0.101402	0.0401882	0.0390242	329	0.0304367
Archaea	Euryarchaeota	Methanobacteria	Methanobacteriales	0.0607225	0.0120413	0	0.159365	0.00588564	0.0390081	0.00495154	0.0410495	0.00396265	0.0162744	0.0324099	0.0178396	323	0.0298816
Bacteria	Cyanobacteria	Chloroplast	Stramenopiles	0.0074354	0.0107033	0.0161361	0.0261028	0.0132427	0.0306492	0.0259956	0.0199383	0.0951035	0.0262894	0.0220387	0.0401391	279	0.0258111
Bacteria	Firmicutes	Clostridia	Thermoanaerobacterales	0.0557655	0.00401375	0.00146692	0.0467104	0.00588564	0.00278629	0.00247577	0.0433951	0.033022	0.0250376	0.0116676	0.0758184	272	0.0251635
Bacteria	Armatimonadetes	Armatimonadia	FW68	0	0.00133792	0.0102684	0	0.00735705	0.0529395	0.0309471	0.0340124	0.0462309	0.0638458	0.0168531	0.0334493	247	0.0228507
Bacteria	Armatimonadetes	Chthonomonadetes	SJA-22	0	0.0535167	0.0102684	0.00274767	0.0161855	0.0264698	0.0123788	0.0117284	0.0317012	0.0137707	0.0142603	0.0747034	235	0.0217405
Bacteria	Firmicutes	Bacilli	Turicibacterales	0.153665	0	0	0.0109907	0.102999	0.00278629	0	0.00351853	0	0	0	0.0178396	231	0.0213705
Bacteria	Chloroflexi	Ktedonobacteria	B12-WMSP1	0	0.048165	0.00293384	0.00961684	0	0	0	0.0422223	0	0.0500751	0	0.0535189	230	0.021278
Bacteria	Firmicutes	Clostridia	OPB54	0.058244	0.0187309	0.00293384	0.0206075	0.0647421	0.0111452	0.00866519	0.0129013	0.00528353	0.0625939	0.00777837	0.00334493	223	0.0206304
Bacteria	Cyanobacteria	4C0d-2	SM1D11	0.0111531	0.00535167	0.00880153	0.0123645	0.0176569	0.0111452	0.0792246	0.00234568	0.0528353	0	0.0531522	0.00111498	221	0.0204453
Bacteria	Cyanobacteria	Nostocophycideae	Nostocales	0	0	0.00440076	0.016486	0	0.178323	0	0.00469137	0.022455	0	0.0233351	0	209	0.0193352
Bacteria	Synergistetes	Synergistia	Synergistales	0.0247847	0.0107033	0	0.0439627	0.0117713	0.0334355	0.00247577	0.0187655	0.00264176	0.0338007	0.0168531	0.0367942	191	0.01767
Bacteria	Proteobacteria	Betaproteobacteria	Rhodocyclales	0.00247847	0.00133792	0.00440076	0.0961684	0.032371	0.0278629	0.00495154	0.00117284	0.0250968	0.00250376	0.0207423	0.0178396	182	0.0168373
Bacteria	Chloroflexi	Anaerolineae	CFB-26	0.00991387	0.00802751	0	0.00686917	0.0765133	0.0292561	0.0173304	0	0.0132088	0	0.0440774	0.00222995	179	0.0165598
Bacteria	WWE1	[Cloacamonae]	[Cloacamonales]	0.0123923	0	0	0.049458	0	0.0153246	0.00618942	0.00820989	0	0.0300451	0	0.0680136	164	0.0151721
Bacteria	Proteobacteria	Deltaproteobacteria	Spirobacillales	0.0111531	0.0682338	0	0.00961684	0.0191283	0.0111452	0.0297092	0.00234568	0.00660441	0.00625939	0.00777837	0	155	0.0143395
Bacteria	Elusimicrobia	Elusimicrobia	FAC88	0.01611	0.0267584	0.00586768	0.00961684	0.0117713	0.0292561	0.0173304	0	0.00264176	0.00500751	0.042781	0	152	0.014062
Bacteria	Chloroflexi	Anaerolineae	H39	0.0223062	0.0682338	0.00880153	0.00549534	0.00735705	0.00557258	0.00371365	0.00469137	0.00264176	0	0.0116676	0	135	0.0124892
Bacteria	Proteobacteria	Betaproteobacteria	Nitrosomonadales	0.00619617	0	0.00440076	0.00137383	0.0338424	0.0292561	0.0123788	0.0211112	0.00264176	0.00500751	0.0103712	0.0100348	134	0.0123967
Bacteria	Chloroflexi	Chloroflexi	Chloroflexales	0.0074354	0	0.00293384	0	0.00294282	0.112845	0	0.0164198	0.00792529	0	0.0129639	0	131	0.0121192
Bacteria	Cyanobacteria	Synechococcophycideae	Pseudanabaenales	0.00619617	0.00936543	0.0117354	0	0.00441423	0.0404012	0.00123788	0.0117284	0.0211341	0	0.0220387	0.0245295	130	0.0120267
Bacteria	Planctomycetes	Phycisphaerae	Phycisphaerales	0.00991387	0.00936543	0	0.0288505	0.00882846	0.0125383	0.00866519	0.00586421	0.0105671	0.00375563	0.0401882	0	125	0.0115641
Bacteria	Proteobacteria	Alphaproteobacteria	BD7-3	0	0	0	0.00549534	0.00882846	0.00278629	0.0198061	0	0.114917	0	0.00518558	0	120	0.0111015
Bacteria	Chloroflexi	Anaerolineae	WCHB1-50	0.00991387	0.0200688	0.00440076	0.00549534	0.0176569	0.00835887	0	0	0.00396265	0.010015	0.00777837	0.0200696	120	0.0111015
Bacteria	Chloroflexi	Thermomicrobia	Ellin6537	0	0.0133792	0	0.0041215	0.0117713	0.00278629	0	0.0246297	0	0.00625939	0.00129639	0.0312193	117	0.010824
Bacteria	Chloroflexi	Anaerolineae	Caldilineales	0.0408947	0.00401375	0.00440076	0.0041215	0.0367853	0.0111452	0.00123788	0.00820989	0.0132088	0	0.00907476	0	114	0.0105465
Bacteria	Proteobacteria	Deltaproteobacteria	Desulfuromonadales	0	0.00267584	0.00586768	0.00137383	0.0397281	0.0445807	0.00371365	0.0281482	0.00660441	0.00500751	0.00129639	0.00111498	106	0.00980636
Bacteria	[Thermi]	Deinococci	Thermales	0	0.133792	0	0	0	0	0	0	0	0.00125188	0	0	101	0.0093438
Bacteria	Planctomycetes	Phycisphaerae	CPla-3	0.00123923	0	0.00293384	0	0.0147141	0.00835887	0.00742731	0.00820989	0.022455	0	0.049263	0	98	0.00906626
Bacteria	Thermotogae	Thermotogae	Thermotogales	0.0111531	0	0	0.0604487	0	0.00557258	0	0.00469137	0	0.00500751	0.0194459	0	93	0.00860369
Bacteria	Chloroflexi	Thermomicrobia	AKYG1722	0.042134	0.00936543	0.00146692	0.00686917	0.0191283	0.0125383	0.00618942	0	0.00396265	0	0	0.00445991	92	0.00851118
Bacteria	Chloroflexi	Anaerolineae	SHA-20	0	0.0200688	0.00440076	0	0.032371	0.0167177	0.00495154	0.00703705	0.00264176	0.00375563	0.0168531	0.0133797	92	0.00851118
Bacteria	Proteobacteria	Deltaproteobacteria	[Entotheonellales]	0.0309809	0.00668959	0	0.0109907	0.00147141	0.00975202	0	0.00117284	0	0	0.0155567	0.00668986	82	0.00758605
Bacteria	Proteobacteria	Gammaproteobacteria	Alteromonadales	0.0235454	0	0	0.0219813	0.00147141	0	0.0222819	0	0.0211341	0	0.00129639	0	79	0.00730851
Bacteria	Proteobacteria	Deltaproteobacteria	Desulfovibrionales	0.0037177	0	0	0.0178598	0.00294282	0.00278629	0	0	0	0.010015	0.00259279	0.047944	77	0.00712349
Bacteria	Planctomycetes	Planctomycetia	B97	0.00867464	0	0.00146692	0.008243	0.0102999	0.0376149	0	0.00117284	0.0158506	0.00250376	0.00129639	0.0100348	76	0.00703098
Bacteria	Chloroflexi	Chloroflexi	AKIW781	0.00867464	0.00936543	0.00293384	0.00137383	0.00147141	0.019504	0.00618942	0.00586421	0.00264176	0.00250376	0.00907476	0.0156097	75	0.00693846
Bacteria	Chloroflexi	TK17	mle1-48	0.0111531	0	0.00293384	0	0.0147141	0.0236835	0.00371365	0	0.00528353	0.00375563	0.00259279	0	71	0.00656841
Bacteria	Acidobacteria	iii1-8	SJA-36	0.0074354	0.00535167	0.00440076	0	0.00735705	0	0.00495154	0.0117284	0.0198132	0	0.0142603	0.00668986	71	0.00656841
Bacteria	Chloroflexi	Ktedonobacteria	TK10	0.00247847	0.00133792	0	0	0.00588564	0.00835887	0.00990307	0.00234568	0	0.0162744	0.00648197	0	71	0.00656841
Bacteria	[Thermi]	Deinococci	Deinococcales	0	0.00535167	0.0425407	0	0.00588564	0.0208972	0.00495154	0.00820989	0	0	0	0	70	0.0064759
Bacteria	Actinobacteria	Actinobacteria	Micrococcales	0.0260239	0	0.00146692	0.0508319	0	0	0.00618942	0.00117284	0	0	0	0	67	0.00619836
Bacteria	Planctomycetes	Phycisphaerae	Pla1	0.00619617	0.00535167	0.0117354	0	0.0147141	0.0236835	0.00618942	0.00586421	0	0	0.00388918	0	66	0.00610585
Bacteria	Chlorobi	Ignavibacteria	Ignavibacteriales	0.00123923	0.00802751	0.00440076	0.0109907	0	0.00139315	0.00742731	0	0	0	0.00129639	0.0390242	65	0.00601333
Bacteria	Proteobacteria	Gammaproteobacteria	HTCC2188	0.0223062	0	0.00440076	0.00549534	0.00588564	0.00835887	0.0123788	0	0.00132088	0	0.0233351	0	64	0.00592082
Bacteria	Proteobacteria	Deltaproteobacteria	Desulfobacterales	0	0	0	0	0.089756	0	0	0	0	0.00125188	0	0	62	0.0057358
Bacteria	Firmicutes	Bacilli	Lactobacillales	0.0074354	0	0	0.0123645	0	0.00696573	0.00618942	0.0211112	0	0.00625939	0	0.0111498	58	0.00536574
Bacteria	Planctomycetes	C6	d113	0.0037177	0	0	0.0123645	0.00882846	0.0208972	0.00247577	0	0.00528353	0	0	0	57	0.00527323
Archaea	Euryarchaeota	Thermoplasmata	E2	0	0.00133792	0	0.00274767	0.00147141	0.00417944	0	0.00117284	0	0	0	0.0245295	52	0.00481067
Bacteria	Planctomycetes	OM190	agg27	0.00991387	0	0	0.016486	0.0161855	0.0153246	0.00495154	0	0.00132088	0	0.00129639	0	50	0.00462564
Bacteria	Chloroflexi	Anaerolineae	envOPS12	0.0123923	0	0.0117354	0.00137383	0.00882846	0.0153246	0.00123788	0	0.00132088	0	0.00648197	0	49	0.00453313
Bacteria	Cyanobacteria	4C0d-2	MLE1-12	0.00123923	0.0214067	0	0	0.0176569	0.0167177	0	0	0	0.00250376	0.00518558	0	49	0.00453313
Archaea	Crenarchaeota	Thaumarchaeota	Cenarchaeales	0	0.00668959	0	0.0123645	0.00147141	0	0	0	0	0.0162744	0	0.00780483	47	0.0043481
Bacteria	Firmicutes	Bacilli	Haloplasmatales	0.00495694	0	0	0.0178598	0.025014	0	0.00495154	0.00234568	0	0	0.00129639	0	47	0.0043481
Bacteria	Cyanobacteria	Oscillatoriophycideae	Oscillatoriales	0	0	0	0	0	0.00557258	0	0.00586421	0	0	0.0414846	0	46	0.00425559
Bacteria	Proteobacteria	Betaproteobacteria	SBla14	0	0.00668959	0.00146692	0.00961684	0.0117713	0.00696573	0.00247577	0.00117284	0.00792529	0.00375563	0.00777837	0.00111498	46	0.00425559
Bacteria	Acidobacteria	Holophagae	Holophagales	0.00123923	0	0	0	0.00294282	0.00417944	0.0123788	0	0.00792529	0.0262894	0.00259279	0	45	0.00416308
Bacteria	Planctomycetes	OM190	CL500-15	0.00619617	0	0	0.0178598	0.00882846	0.00557258	0.00371365	0.00938273	0.00396265	0	0	0	44	0.00407057
Bacteria	Planctomycetes	vadinHA49	DH61	0.00867464	0.00535167	0	0.0192337	0	0	0.00495154	0.00586421	0.0105671	0	0	0	44	0.00407057
Bacteria	Tenericutes	Mollicutes	Anaeroplasmatales	0.00247847	0	0.00146692	0	0.00735705	0.0181109	0	0.00117284	0.00132088	0.00375563	0.00777837	0	43	0.00397805
Bacteria	Planctomycetes	[Brocadiae]	Brocadiales	0	0	0	0.0453365	0	0	0	0	0	0.0125188	0	0	43	0.00397805
Bacteria	Proteobacteria	Deltaproteobacteria	FAC87	0.00619617	0.00267584	0.00440076	0	0	0	0	0	0.00132088	0.0137707	0.0207423	0	43	0.00397805
Bacteria	Gemmatimonadetes	Gemmatimonadetes	KD8-87	0.00123923	0	0	0	0.0117713	0	0.00742731	0.00117284	0	0	0.0298171	0	43	0.00397805
Bacteria	Proteobacteria	Betaproteobacteria	Hydrogenophilales	0	0.00535167	0	0	0	0	0.0198061	0	0	0	0	0	41	0.00379303
Bacteria	Chloroflexi	Thermomicrobia	Sphaerobacterales	0.00247847	0.00936543	0	0	0.0147141	0	0.00123788	0	0	0.00375563	0	0.0133797	41	0.00379303
Bacteria	Planctomycetes	vadinHA49	p04 C01	0	0	0	0	0.00147141	0.0264698	0.00247577	0	0.00132088	0.00375563	0.00648197	0.00111498	37	0.00342298
Bacteria	Firmicutes	Clostridia	Halanaerobiales	0.0148708	0	0	0.00549534	0.0176569	0	0	0	0	0	0	0	35	0.00323795
Bacteria	Proteobacteria	TA18	PHOS-HD29	0.0123923	0	0	0	0.00588564	0.00696573	0	0.0117284	0	0	0.00388918	0.00222995	35	0.00323795
Bacteria	Proteobacteria	TA18	CV90	0	0	0	0	0	0.00835887	0	0	0.00264176	0	0	0.0278744	33	0.00305292
Bacteria	Fibrobacteres	TG3	TG3-1	0.0235454	0	0	0.00686917	0.00588564	0	0	0	0	0	0	0.00334493	32	0.00296041
Bacteria	Chloroflexi	Anaerolineae	Anaerolineales	0	0.00802751	0	0	0.0176569	0.00278629	0	0	0	0.00876314	0	0	29	0.00268287
Bacteria	Proteobacteria	Gammaproteobacteria	Methylococcales	0.00495694	0	0	0	0.0308996	0.00278629	0	0	0	0.00125188	0	0	28	0.00259036
Bacteria	Firmicutes	Clostridia	Natranaerobiales	0.00991387	0	0	0.00274767	0.00147141	0	0	0	0.00396265	0	0.00388918	0	28	0.00259036
Bacteria	Chloroflexi	Ktedonobacteria	Elev-1554	0	0	0	0	0.00294282	0.00278629	0.00618942	0.00117284	0	0.0125188	0.00129639	0	26	0.00240533
Bacteria	Verrucomicrobia	[Methylacidiphilae]	Methylacidiphilales	0	0	0	0	0	0	0	0	0.0184923	0	0.00388918	0	26	0.00240533
Bacteria	Elusimicrobia	Elusimicrobia	Elusimicrobiales	0	0.00802751	0	0	0.00294282	0.00278629	0.00371365	0	0.00264176	0.00375563	0.00648197	0	25	0.00231282
Bacteria	Firmicutes	Clostridia	MBA08	0.0173493	0	0	0.00137383	0.0102999	0	0	0	0	0	0.00388918	0	25	0.00231282
Bacteria	Proteobacteria	Betaproteobacteria	Thiobacterales	0	0	0	0	0	0	0	0	0.00528353	0	0	0.0234145	25	0.00231282
Bacteria	Verrucomicrobia	Opitutae	[Cerasicoccales]	0	0	0	0	0.00147141	0	0	0.00117284	0	0	0.0142603	0.0111498	23	0.0021278
Archaea	Euryarchaeota	Methanomicrobia	Methanosarcinales	0.00123923	0.0107033	0	0	0.00735705	0	0	0.00938273	0	0	0	0	23	0.0021278
Bacteria	Elusimicrobia	Elusimicrobia	IIb	0	0	0	0.00961684	0.00294282	0.00417944	0	0.00117284	0	0	0.00129639	0	21	0.00194277
Bacteria	Firmicutes	Erysipelotrichi	Erysipelotrichales	0.0074354	0	0.00146692	0	0.00294282	0	0	0	0	0	0	0	20	0.00185026
Bacteria	TM6	SJA-4	S1198	0.00247847	0.0107033	0	0.00686917	0	0	0.00618942	0	0	0	0	0	20	0.00185026
Bacteria	Chloroflexi	Anaerolineae	GCA004	0.00123923	0.00535167	0.00146692	0	0.0191283	0	0	0	0	0	0	0	19	0.00175774
Bacteria	Spirochaetes	[Leptospirae]	[Leptospirales]	0.00123923	0	0	0	0	0	0	0	0.0198132	0	0.00259279	0	18	0.00166523
Bacteria	Verrucomicrobia	[Methylacidiphilae]	S-BQ2-57	0	0	0	0.00686917	0	0	0	0	0	0	0.00777837	0	18	0.00166523
Bacteria	Chloroflexi	Chloroflexi	Herpetosiphonales	0.0123923	0	0	0	0.00147141	0	0	0	0.00792529	0	0	0	17	0.00157272
Bacteria	Acidobacteria	BPC102	MVS-40	0.00247847	0.0133792	0.00146692	0.00274767	0	0	0.00247577	0	0	0	0	0	17	0.00157272
Bacteria	Armatimonadetes	SJA-176	RB046	0	0	0	0	0.00441423	0.00278629	0	0	0	0	0	0	16	0.00148021
Bacteria	Chloroflexi	Anaerolineae	S0208	0.00991387	0	0	0	0	0	0	0	0	0	0.00259279	0	14	0.00129518
Bacteria	Acidobacteria	[Chloracidobacteria]	Ellin7246	0	0	0	0	0	0	0	0	0	0	0.0168531	0	13	0.00120267
Bacteria	NC10	43093	JH-WHS47	0	0.016055	0	0	0	0	0	0	0.00132088	0	0	0	13	0.00120267
Bacteria	Actinobacteria	Rubrobacteria	Rubrobacterales	0.0111531	0	0	0	0	0.00139315	0.00371365	0	0	0	0	0	13	0.00120267
Bacteria	Proteobacteria	Deltaproteobacteria	Sva0853	0	0	0	0	0.00588564	0	0.00123788	0.00234568	0.00132088	0	0.00388918	0	12	0.00111015
Bacteria	Firmicutes	Clostridia	SHA-98	0.0074354	0	0	0	0.00588564	0	0	0.00117284	0	0	0	0	11	0.00101764
Bacteria	Tenericutes	Mollicutes	Entomoplasmatales	0	0	0	0	0	0	0	0	0.0132088	0	0	0	10	0.000925128
Bacteria	Planctomycetes	Phycisphaerae	S-70	0.0037177	0	0	0	0	0	0.00247577	0	0	0	0.00648197	0	10	0.000925128
Bacteria	Chlorobi	BSV26	A89	0	0.00936543	0	0	0	0	0.00247577	0	0	0	0	0	9	0.000832616
Bacteria	Proteobacteria	Gammaproteobacteria	Aeromonadales	0.00867464	0.00133792	0	0	0	0	0.00123788	0	0	0	0	0	9	0.000832616
Bacteria	WS3	PRR-12	LD1-PA13	0	0	0	0.00137383	0.00147141	0	0.00866519	0	0	0	0	0	9	0.000832616
Bacteria	Chloroflexi	Anaerolineae	SJA-15	0	0	0	0	0	0.00139315	0	0	0	0.010015	0	0	9	0.000832616
Archaea	[Parvarchaeota]	[Parvarchaea]	YLA114	0	0.0107033	0	0	0	0	0	0	0	0	0	0	9	0.000832616
Bacteria	Planctomycetes	Phycisphaerae	CCM11a	0.00495694	0	0	0	0.00147141	0.00139315	0	0	0	0	0	0	8	0.000740103
Bacteria	Cyanobacteria	Oscillatoriophycideae	Chroococcales	0	0	0.00146692	0	0.00588564	0	0	0	0	0.00375563	0	0	8	0.000740103
Bacteria	Armatimonadetes	SJA-176	TP122	0	0.00936543	0	0	0	0	0	0	0	0	0	0	7	0.00064759
Bacteria	TM6	SJA-4	YJF2-48	0.00619617	0	0	0	0	0	0	0	0	0	0.00259279	0	7	0.00064759
Bacteria	Aquificae	Aquificae	Aquificales	0	0	0	0	0	0	0	0	0	0.00751127	0	0	6	0.000555077
Bacteria	Firmicutes	Clostridia	BSA2B-08	0	0	0	0	0.00735705	0	0	0.00117284	0	0	0	0	6	0.000555077
Bacteria	Proteobacteria	Gammaproteobacteria	Chromatiales	0	0	0	0.00686917	0	0	0	0	0	0	0.00129639	0	6	0.000555077
Bacteria	Planctomycetes	Phycisphaerae	mle1-8	0	0.00267584	0	0	0	0	0	0	0	0	0.00388918	0	6	0.000555077
Bacteria	Proteobacteria	Gammaproteobacteria	Oceanospirillales	0	0	0	0	0	0.00139315	0	0	0	0	0	0	6	0.000555077
Bacteria	Acidobacteria	Acidobacteria-6	BPC015	0.00619617	0	0	0	0	0	0	0	0	0	0	0	5	0.000462564
Archaea	Euryarchaeota	Methanomicrobia	Methanomicrobiales	0.00123923	0	0	0.00549534	0	0	0	0	0	0	0	0	5	0.000462564
Archaea	Crenarchaeota	MBGA	NRP-J	0	0	0	0.00137383	0	0	0	0	0	0.00500751	0	0	5	0.000462564
Bacteria	Cyanobacteria	Synechococcophycideae	Synechococcales	0.00619617	0	0	0	0	0	0	0	0	0	0	0	5	0.000462564
Bacteria	WS3	PRR-12	wb1 H11	0	0	0	0.00686917	0	0	0	0	0	0	0	0	5	0.000462564
Bacteria	Acidobacteria	Solibacteres	JH-WHS99	0	0	0	0	0	0	0.00495154	0	0	0	0	0	4	0.000370051
Bacteria	Planctomycetes	C6	MVS-107	0.00247847	0	0	0.00137383	0	0	0	0	0	0	0.00129639	0	4	0.000370051
Bacteria	Proteobacteria	Betaproteobacteria	Procabacteriales	0	0	0	0	0	0	0	0	0	0	0	0	4	0.000370051
Bacteria	Proteobacteria	Betaproteobacteria	Gallionellales	0	0	0	0	0.00294282	0	0.00123788	0	0	0	0	0	3	0.000277539
Bacteria	Firmicutes	Bacilli	Gemellales	0	0	0	0.0041215	0	0	0	0	0	0	0	0	3	0.000277539
Bacteria	Proteobacteria	Deltaproteobacteria	PB19	0.0037177	0	0	0	0	0	0	0	0	0	0	0	3	0.000277539
Bacteria	Chlorobi	BSV26	PK329	0.0037177	0	0	0	0	0	0	0	0	0	0	0	3	0.000277539
Bacteria	Chloroflexi	Anaerolineae	pLW-97	0	0.00267584	0	0	0	0	0	0	0.00132088	0	0	0	3	0.000277539
Bacteria	Proteobacteria	Epsilonproteobacteria	Campylobacterales	0.00247847	0	0	0	0	0	0	0	0	0	0	0	2	0.000185026
Archaea	Euryarchaeota	Methanomicrobia	Methanocellales	0	0	0	0	0	0	0	0	0	0.00250376	0	0	2	0.000185026
Bacteria	Elusimicrobia	Elusimicrobia	MVP-88	0	0	0	0	0	0	0	0	0	0	0.00259279	0	2	0.000185026
Bacteria	Deferribacteres	Deferribacteres	Deferribacterales	0	0	0	0	0	0	0	0	0	0	0.00129639	0	1	9.25128e-05
Bacteria	Proteobacteria	Gammaproteobacteria	HOC36	0	0	0	0	0	0	0	0	0	0.00125188	0	0	1	9.25128e-05
Bacteria	Proteobacteria	Alphaproteobacteria	Kiloniellales	0.00123923	0	0	0	0	0	0	0	0	0	0	0	1	9.25128e-05
Bacteria	Planctomycetes	Phycisphaerae	MSBL9	0	0	0	0	0	0	0	0	0	0.00125188	0	0	1	9.25128e-05
Bacteria	Proteobacteria	Betaproteobacteria	Neisseriales	0	0	0	0	0.00147141	0	0	0	0	0	0	0	1	9.25128e-05
Bacteria	WS3	PRR-12	PBS-III-9	0	0.00133792	0	0	0	0	0	0	0	0	0	0	1	9.25128e-05
Bacteria	Chloroflexi	Anaerolineae	Ardenscatenales	0	0	0	0	0	0	0	0	0	0	0	0	0	0
Bacteria	Proteobacteria	Deltaproteobacteria	BPC076	0	0	0	0	0	0	0	0	0	0	0	0	0	0
Bacteria	Chlorobi	BSV26	C20	0	0	0	0	0	0	0	0	0	0	0	0	0	0
Bacteria	Cyanobacteria	Chloroplast	Cryptophyta	0	0	0	0	0	0	0	0	0	0	0	0	0	0
Bacteria	Chloroflexi	Anaerolineae	DRC31	0	0	0	0	0	0	0	0	0	0	0	0	0	0
Bacteria	Armatimonadetes	SJA-176	GAB-B06	0	0	0	0	0	0	0	0	0	0	0	0	0	0
Bacteria	OP3	koll11	GIF10	0	0	0	0	0	0	0	0	0	0	0	0	0	0
Bacteria	WS3	PRR-12	GN03	0	0	0	0	0	0	0	0	0	0	0	0	0	0
Bacteria	Verrucomicrobia	Verruco-5	LD1-PB3	0	0	0	0	0	0	0	0	0	0	0	0	0	0
Bacteria	Proteobacteria	Deltaproteobacteria	MBNT15	0	0	0	0	0	0	0	0	0	0	0	0	0	0
Bacteria	NC10	43093	Methylomirabiliales	0	0	0	0	0	0	0	0	0	0	0	0	0	0
Archaea	Crenarchaeota	MCG	pGrfC26	0	0	0	0	0	0	0	0	0	0	0	0	0	0
Bacteria	Verrucomicrobia	Opitutae	Puniceicoccales	0	0	0	0	0	0	0	0	0	0	0	0	0	0
Bacteria	Chloroflexi	Anaerolineae	SB-34	0	0	0	0	0	0	0	0	0	0	0	0	0	0
Bacteria	OP9	JS1	SB-45	0	0	0	0	0	0	0	0	0	0	0	0	0	0
Bacteria	[Caldithrix]	KSB1	Ucn15732	0	0	0	0	0	0	0	0	0	0	0	0	0	0
Bacteria	Chlorobi	BSV26	VC38	0	0	0	0	0	0	0	0	0	0	0	0	0	0
Bacteria	Verrucomicrobia	Verruco-5	WCHB1-41	0	0	0	0	0	0	0	0	0	0	0	0	0	0
Bacteria			Unassigned	2.62346	3.2779	1.08846	2.8562	3.50196	4.11814	2.52776	2.10291	2.28909	2.04181	3.15283	2.30243	29039	2.68648
