# Supplementary material for: Soil productivity and structure of bacterial and fungal communities in unfertilized arable soil
Source: PLoS One. 2018 Sep 24;13(9):e0204085. doi: 10.1371/journal.pone.0204085 (PMC6152964; doi:10.1371/journal.pone.0204085)
Supplement: S4 Table — (XLSX) [file pone.0204085.s005.xlsx]

## Sheet: Sheet1
S4 Table. Relative abundance of root fungal taxa at genus level in 12 farms.
Kingdom	Phylum	Class	Order	Family	Genus	IMr	Yr	SIr	OGr	M9r	M4r	STr	ORIr	Nr	Hr	IZr	SEr	Total count	Relative proportion (%)
Fungi	Ascomycota	Dothideomycetes	Pleosporales	Pleosporaceae	Edenia	36.9067	31.9267	13.0746	6.85104	4.11588	37.3963	78.4464	27.0659	44.3591	0.132845	7.47937	7.02329	304160	25.4415
Fungi	Ascomycota	Dothideomycetes	Capnodiales	Davidiellaceae	Davidiella	0.885048	6.2325	3.59763	18.5181	8.28387	0.603128	2.62124	5.94368	1.05002	4.73003	2.44624	2.10126	93666	7.8347
Fungi	Ascomycota	Eurotiomycetes	Eurotiales	Trichocomaceae	Penicillium	1.54304	5.61298	13.3385	1.06088	19.8975	6.51401	0.276459	15.0787	0.200756	1.79979	3.19116	36.3822	90337	7.55625
Fungi	Ascomycota	Dothideomycetes	Pleosporales	Pleosporaceae	Alternaria	0.16334	2.60757	3.36331	16.3161	1.5288	0.558711	0.801452	1.88099	0.545875	15.6195	0.507376	0.914804	44804	3.74764
Fungi	Basidiomycota	Agaricomycetes	Agaricales	Lyophyllaceae	Tephrocybe	0.405454	12.017	0.178698	8.35751	13.5594	4.31423	1.41487	4.59274	2.68426	0.292513	2.83693	0.00734193	44662	3.73576
Fungi	Ascomycota	Dothideomycetes	Pleosporales	Pleosporaceae	Curvularia	0.334789	3.08358	22.9396	0.854922	0.414049	0.289875	0.126594	0.423608	1.64101	3.11418	0.0468828	6.24651	32618	2.72834
Fungi	Ascomycota	Sordariomycetes	Hypocreales	Incertae sedis	Myrothecium	0.010426	1.41287	3.93964	2.63083	1.29716	9.72836	0.74374	1.3257	0.957537	1.08319	1.30438	4.63716	30664	2.56489
Fungi	Zygomycota	Incertae sedis	Mortierellales	Mortierellaceae	Mortierella	0.938336	1.72788	0.788166	5.00907	3.1763	0.534166	1.1952	5.04269	1.58913	3.49867	3.46516	0.383249	28598	2.39208
Fungi	Ascomycota	Sordariomycetes	Sordariales	Lasiosphaeriaceae	Schizothecium	0.531724	0.0011667	0	0	0	0	0	0	0.0338352	0.00510941	27.2806	0.12775	26767	2.23893
Fungi	Ascomycota	Sordariomycetes	Hypocreales	Bionectriaceae	Clonostachys	0.181875	0.533181	2.89349	1.65674	10.9086	0.58092	0.245741	4.00891	0.781594	1.34122	1.49608	7.15251	25253	2.11229
Fungi	Basidiomycota	Tremellomycetes	Tremellales	Incertae sedis	Cryptococcus	0.318571	0.861023	1.59053	4.4443	3.08944	1.18288	1.44373	3.30765	0.325946	7.56831	2.36498	0.585886	25186	2.10669
Fungi	Ascomycota	Dothideomycetes	Pleosporales	Incertae sedis	Phoma	0.194618	1.99622	2.8142	2.29404	4.69496	0.829885	0.900121	1.5353	1.18085	4.44263	0.556343	0.33626	24125	2.01794
Fungi	Ascomycota	Incertae sedis	Incertae sedis	Incertae sedis	Solheimia	26.0545	0	0.391716	0.00259067	0	0	0.0474728	0.0252409	0.0484972	0.00510941	0.00729288	0.0851664	23010	1.92467
Fungi	Ascomycota	Sordariomycetes	Sordariales	Chaetomiaceae	Trichocladium	0.0683479	1.27753	2.31124	0.708549	0.861395	0.144938	0.541748	1.65273	0.517679	9.50094	0.380272	0.807612	19221	1.60774
Fungi	Ascomycota	Dothideomycetes	Pleosporales	Pleosporaceae	Cochliobolus	0.0278026	0.413011	3.79408	1.45078	0.761502	0.0748066	0.0428186	0.663945	1.51356	7.06248	0.294841	0.84579	14539	1.21612
Fungi	Ascomycota	Eurotiomycetes	Eurotiales	Trichocomaceae	Neosartorya	0.137854	5.11247	0.15858	3.33161	1.91678	0.136756	0.0269943	0.235947	2.97073	0.958013	0.413611	1.38322	14367	1.20173
Fungi	Ascomycota	Pezizomycetes	Pezizales	Sarcosomataceae	Strumella	0	0.107336	0	0.835492	1.49839	1.40847	0.0400261	2.72492	4.77077	0.501999	0.336514	0	12800	1.07066
Fungi	Ascomycota	Sordariomycetes	Sordariales	Lasiosphaeriaceae	Apodus	0.00231688	0	0	0	0.00144772	0	0	0.189855	0	0.00127735	13.1053	0	12756	1.06698
Fungi	Basidiomycota	Agaricomycetes	Cantharellales	Cantharellaceae	Cantharellus	0.57922	0.352343	0.246154	0.516839	1.4318	1.6551	0.250396	0.9822	2.52524	0.2989	1.24708	0.678394	11513	0.963006
Fungi	Ascomycota	Sordariomycetes	Sordariales	Chaetomiaceae	Chaetomium	0.282659	2.16656	1.14675	0.0984456	0.317051	0.0993525	0.121009	0.155835	0.267298	3.86654	0.0645941	2.82371	11213	0.937913
Fungi	Ascomycota	Incertae sedis	Incertae sedis	Incertae sedis	Pleurophragmium	11.9933	0.0991693	0	0	0	0.0724689	0.165689	0.0515792	0.0766932	0.375541	0	0	11087	0.927373
Fungi	Ascomycota	Pezizomycetes	Pezizales	Pyronemataceae	Geopora	0.262966	0.460846	0.897041	0.182642	0.27941	0.603128	0.156381	1.37727	1.34551	2.65306	0.326096	1.69892	10781	0.901778
Fungi	Ascomycota	Sordariomycetes	Hypocreales	Hypocreaceae	Trichoderma	0.567636	0.597349	0.35503	0.643782	1.06552	0.545854	0.303453	0.863677	0.526702	1.45874	1.81905	0.00734193	10709	0.895756
Fungi	Ascomycota	Leotiomycetes	Helotiales	Helotiaceae	Hymenoscyphus	0	0.12017	0	0.00129534	0.318499	11.0854	0	0.0691381	0.0157898	0	0.0364644	0.00734193	10278	0.859705
Fungi	Ascomycota	Saccharomycetes	Saccharomycetales	Saccharomycetaceae	Kazachstania	0.0787739	1.31137	0.789349	0.0207254	0.752816	0.695467	0.158243	0.267773	0.521062	1.46384	1.39815	3.27744	10276	0.859537
Fungi	Ascomycota	Dothideomycetes	Pleosporales	Montagnulaceae	Paraconiothyrium	1.42141	0.547181	3.25207	2.40026	0.11437	0.10169	0.0437494	0.0965738	0.41279	0.0293791	0.0614686	0.759155	9017	0.754228
Fungi	Basidiomycota	Microbotryomycetes	Sporidiobolales	Incertae sedis	Rhodotorula	0.00463376	0.863356	0.286391	0.534974	1.72569	0.431307	0.185237	1.34984	0.0699261	1.40764	0.607393	0.629937	8594	0.718846
Fungi	Ascomycota	Dothideomycetes	Pleosporales	Leptosphaeriaceae	Leptosphaeria	0.0127428	0	1.11361	0.112694	0.257695	5.55556	0.00186168	1.58688	0.321435	0.0395979	0	0.00440516	8038	0.672339
Fungi	Ascomycota	Sordariomycetes	Xylariales	Xylariaceae	Xylaria	2.95634	0.0011667	0	0.011658	0.0202681	0.0374033	0.00372335	0.100964	0.00225568	0.206931	0.0125021	7.01595	7693	0.643482
Fungi	Ascomycota	Incertae sedis	Incertae sedis	Incertae sedis	Chalara	0.20041	0	0	3.00259	0.652923	1.93679	0.104254	1.42666	0.0699261	0	0	1.50803	7202	0.602412
Fungi	Ascomycota	Leotiomycetes	Helotiales	Incertae sedis	Tetracladium	0	0.51218	0.195266	0.345855	0.81362	2.05017	0.217816	1.76796	0.121807	1.6861	0.131272	0.00293677	7035	0.588443
Fungi	Ascomycota	Dothideomycetes	Pleosporales	Incertae sedis	Ascochyta	0	1.32887	0.35503	0.00777202	3.11695	0.0210393	0.129387	0.0976713	0.0969943	1.48939	1.32105	0	6503	0.543944
Fungi	Ascomycota	Sordariomycetes	Hypocreales	Nectriaceae	Volutella	0	0	0	0	0	0	0	0	0.0056392	0.0510941	6.63652	0	6431	0.537922
Fungi	Ascomycota	Sordariomycetes	Sordariales	Lasiosphaeriaceae	Podospora	0.874622	0	0.96568	0.011658	0.302574	0.936251	0.0688821	0.575053	1.56544	0.136677	0.303176	0.1997	6227	0.520858
Fungi	Basidiomycota	Agaricomycetes	Cantharellales	Ceratobasidiaceae	Thanatephorus	0.258332	5.81249	0	0.431347	0	0	0	0.0395075	0.0338352	0.0830278	0	0	6147	0.514167
Fungi	Ascomycota	Sordariomycetes	Sordariales	Lasiosphaeriaceae	Arnium	0	0	1.16095	0.00518135	0.00434317	0.00350656	0.00279252	0.0340203	5.34033	0.00127735	0	0	5896	0.493172
Fungi	Ascomycota	Eurotiomycetes	Chaetothyriales	Incertae sedis	Coniosporium	0	0.779354	0.0485207	0	0.167936	0.630011	0.000930839	0.0921841	1.21694	2.58408	0	0.74594	5098	0.426423
Fungi	Ascomycota	Dothideomycetes	Pleosporales	Incertae sedis	Pyrenochaeta	0.199252	0.61485	0.0414201	0.00129534	0.115818	0.815859	0	0.736375	1.16957	0.00127735	0.316719	1.31714	4425	0.37013
Fungi	Ascomycota	Leotiomycetes	Helotiales	Incertae sedis	Leptodontidium	0.282659	0	0.575148	0.0129534	0.0810725	0.457021	1.09467	0.141568	0.0766932	0.0102188	1.70966	0	4422	0.369879
Fungi	Ascomycota	Leotiomycetes	Helotiales	Vibrisseaceae	Phialocephala	0.118161	0	0.742012	2.05699	0.0376408	0.133249	0.0363027	0.532253	0.310156	0.701266	0.145858	0.24522	4270	0.357165
Fungi	Ascomycota	Dothideomycetes	Pleosporales	Massarinaceae	Massarina	2.92159	0	0.157396	0.0556995	0	0	0.391883	0	0.383466	0	0	0.262841	4180	0.349637
Fungi	Basidiomycota	Agaricomycetes	Cantharellales	Incertae sedis	Minimedusa	0	0	0.0390533	0.244819	0	0	0.0279252	0.0131692	0.508656	4.03898	0.171904	0	4110	0.343781
Fungi	Ascomycota	Leotiomycetes	Helotiales	Rutstroemiaceae	Lambertella	0	0	0.204734	0.0556995	0.948258	0.0479229	0.648795	0.184368	0.889866	0.714039	0.266711	0.233473	3845	0.321615
Fungi	Ascomycota	Sordariomycetes	Hypocreales	Nectriaceae	Fusarium	1.16076	0.507514	0.181065	0.831606	0.408258	0.0502607	0.0502653	0.198635	0.204139	0.232478	0.0802217	0.425832	3804	0.318186
Fungi	Ascomycota	Sordariomycetes	Hypocreales	Incertae sedis	Acremonium	0.0150597	0	0.118343	0.00259067	0.104236	0.00467541	0.0502653	0.128399	0.192861	1.21987	0.541757	0	3759	0.314422
Fungi	Ascomycota	Dothideomycetes	Pleosporales	Incertae sedis	Paraphoma	0	0	0.0343195	0	0	0	0.523131	0.094379	0.0439858	0	2.98487	0	3628	0.303464
Fungi	Chytridiomycota	Chytridiomycetes	Olpidiales	Olpidiaceae	Olpidium	0.0057922	0	0	1.09456	0.286649	0	0.219678	0	2.13275	0	0.110435	0	3281	0.27444
Fungi	Ascomycota	Dothideomycetes	Pleosporales	Leptosphaeriaceae	Coniothyrium	0	0	0.495858	2.73834	0.00434317	0	0.0874988	0.0274357	0.0225568	0	0.109393	0.619659	3203	0.267915
Fungi	Ascomycota	Incertae sedis	Incertae sedis	Incertae sedis	Tumularia	0.464534	0	0	0	0	0	0	0.00109743	3.14555	0.00127735	0	0	3192	0.266995
Fungi	Ascomycota	Incertae sedis	Incertae sedis	Incertae sedis	Clohesyomyces	0	0	0	0.00259067	0.207024	2.60303	0.134972	0	0.351886	0.0587582	0	0	2921	0.244327
Fungi	Ascomycota	Dothideomycetes	Pleosporales	Venturiaceae	Venturia	0.00231688	0.0011667	0	1.27202	0.0550135	0.00116885	0.158243	0.00658458	0.0056392	0.53521	0	0.00440516	2839	0.237468
Fungi	Ascomycota	Dothideomycetes	Dothideales	Dothioraceae	Aureobasidium	0.00347532	0.00350009	0.250888	0.187824	0.170831	0.00701311	0.153588	0.0329229	0.00225568	0.415139	0.519878	0.00440516	2783	0.232784
Fungi	Ascomycota	Sordariomycetes	Incertae sedis	Plectosphaerellaceae	Verticillium	0	0.927525	0.0639053	0.00129534	0.220054	0.323772	0	0.235947	0.0360909	0.98867	0.106268	0.104255	2728	0.228184
Fungi	Glomeromycota	Glomeromycetes	Diversisporales	Gigasporaceae	Gigaspora	0	0.00816688	0.0295858	0	0	0	0	0.023046	0	0	0.032297	0.00146839	2673	0.223583
Fungi	Ascomycota	Sordariomycetes	Xylariales	Incertae sedis	Microdochium	0.106576	1.06169	0.0402367	0.0738342	0.167936	0.0455852	0.442148	0.0910867	0.0259403	0.0127735	0.00104184	0.415553	2467	0.206353
Fungi	Ascomycota	Sordariomycetes	Chaetosphaeriales	Chaetosphaeriaceae	Chloridium	0	0	0.0710059	0	0	0	0.00651587	0.0263383	0.0406023	0	2.22433	0	2320	0.194057
Fungi	Ascomycota	Sordariomycetes	Incertae sedis	Glomerellaceae	Glomerella	0	0	0	2.49482	0	0	0	0	0	0	0.330263	0	2243	0.187616
Fungi	Ascomycota	Leotiomycetes	Incertae sedis	Incertae sedis	Geniculospora	0	0.0758354	0.15503	0.161917	0.125952	0.0829885	0.217816	0.771493	0	0.00127735	0.0833472	0.707762	2235	0.186947
Fungi	Ascomycota	Dothideomycetes	Pleosporales	Pleomassariaceae	Trematosphaeria	0	0	0	0.0181347	0.296783	0.911705	0.124732	0.690283	0.177071	0.0025547	0.175029	0	2216	0.185358
Fungi	Chytridiomycota	Chytridiomycetes	Rhizophlyctidales	Rhizophlyctidaceae	Rhizophlyctis	0.0231688	1.47354	0.198817	0.00129534	0	0	0	0.0823072	0	0.766411	0	0	2168	0.181343
Fungi	Ascomycota	Eurotiomycetes	Eurotiales	Trichocomaceae	Paecilomyces	0.0220104	0.0723353	0.0591716	0.0829016	0.1274	0.023377	0.0502653	0.0449946	0.15677	1.42552	0.0708451	0.120408	2145	0.179419
Fungi	Ascomycota	Sordariomycetes	Xylariales	Xylariaceae	Theissenia	0	0	0	0	0	0.178834	0.0511961	0.0471895	1.96132	0	0	0	1990	0.166454
Fungi	Ascomycota	Dothideomycetes	Pleosporales	Incertae sedis	Periconia	0.433256	0	0	0.134715	0	0	0	0.602489	0	0	0.287548	0	1958	0.163777
Fungi	Ascomycota	Sordariomycetes	Hypocreales	Incertae sedis	Sarocladium	0	0.558848	0.323077	0.00259067	0.026059	0	0.0148934	1.02829	0	0.00127735	0.0645941	0	1917	0.160348
Fungi	Ascomycota	Dothideomycetes	Pleosporales	Incertae sedis	Leptosphaerulina	0	0.0326675	0	0	0.00723861	0.0374033	0.328586	0.855995	0.246997	0.0140509	0.0823054	0.0792928	1856	0.155245
Fungi	Ascomycota	Sordariomycetes	Sordariales	Chaetomiaceae	Humicola	0.0417038	0.0023334	0.0923077	0.0194301	0.015925	0.0151951	0.00279252	0.682601	0.300006	0.914584	0.00625104	0.00734193	1822	0.152401
Fungi	Chytridiomycota	Chytridiomycetes	Lobulomycetales	Lobulomycetaceae	Clydaea	0.0996258	0.0933358	0.0508876	0	0	0.00116885	0	0	0.102634	0.662945	0.0270878	0	1734	0.145041
Fungi	Ascomycota	Sordariomycetes	Hypocreales	Clavicipitaceae	Metarhizium	0.0428623	0.143504	0.00118343	0.73057	0	0	0.0390952	0.0603586	0.228952	0	0.052092	0.23641	1658	0.138684
Fungi	Basidiomycota	Microbotryomycetes	Sporidiobolales	Incertae sedis	Sporobolomyces	0.0278026	0.0455012	0.243787	0.125648	0.380751	0.0198705	0.0214093	0.211804	0.056392	0.102188	0.0552175	0.101319	1613	0.13492
Fungi	Ascomycota	Leotiomycetes	Helotiales	Hyaloscyphaceae	Cistella	0	0	0	0.360104	0.00144772	0	0.028856	0	1.04889	0.388315	0.0677196	0	1609	0.134585
Fungi	Ascomycota	Dothideomycetes	Capnodiales	Davidiellaceae	Cladosporium	0.00115844	0.00933358	0.139645	0.00777202	0.00144772	0.00116885	0.0176859	0.409341	0	0.0191603	0.00104184	0.251094	1577	0.131908
Fungi	Ascomycota	Eurotiomycetes	Chaetothyriales	Herpotrichiellaceae	Exophiala	0.25254	0	0.0579882	0	0	0.0023377	0.290422	0.0395075	0.242486	0.0510941	0.479247	0	1563	0.130737
Fungi	Ascomycota	Leotiomycetes	Helotiales	Dermateaceae	Diplocarpon	0.00115844	0.00350009	0.127811	0.00259067	0.00144772	0.023377	0.193614	0.0954764	0.00112784	0.0625902	0	0.00146839	1527	0.127726
Fungi	Ascomycota	Eurotiomycetes	Eurotiales	Trichocomaceae	Aspergillus	0.0243272	0.289341	0.546746	0.00259067	0	0.00116885	0.0511961	0.241435	0.0360909	0.305287	0.151067	0	1490	0.124631
Fungi	Ascomycota	Dothideomycetes	Incertae sedis	Pseudeurotiaceae	Pseudogymnoascus	0.0312779	0	0.0224852	0.00518135	0.192547	0	0.00837755	0.389588	0	0	0.670945	0	1467	0.122707
Fungi	Basidiomycota	Agaricomycetes	Agaricales	Marasmiaceae	Marasmius	0	0	0.0224852	0	0	0.121561	0.0567812	0	0	0	0.00104184	1.881	1466	0.122624
Fungi	Ascomycota	Sordariomycetes	Hypocreales	Nectriaceae	Fusidium	0	1.11886	0	0.108808	0.0144772	0	0.0558503	0.34569	0	0	0	0	1444	0.120784
Fungi	Ascomycota	Leotiomycetes	Helotiales	Incertae sedis	Cystodendron	0	0.0105003	0.00118343	0	0.0897588	0.0783131	0.195476	0.203025	0.634974	0	0.0166694	0.187953	1401	0.117187
Fungi	Basidiomycota	Agaricomycetes	Auriculariales	Incertae sedis	Auricularia	0	0	0	0.00388601	1.3956	0	0	0	0	0	0.416736	0.00440516	1370	0.114594
Fungi	Ascomycota	Sordariomycetes	Hypocreales	Incertae sedis	Ilyonectria	0.259491	0	0	0	0	0.00116885	0.419808	0.159127	0	0	0.508418	0	1309	0.109491
Fungi	Chytridiomycota	Chytridiomycetes	Chytridiales	Chytridiaceae	Chytridium	0	0	0.609467	0.00518135	0.0694907	0.00701311	0.0409569	0	0.318051	0.00638676	0.282339	0	1302	0.108906
Fungi	Ascomycota	Eurotiomycetes	Pyrenulales	Massariaceae	Massaria	0	0	1.50888	0.00259067	0	0	0	0	0	0	0	0	1294	0.108237
Fungi	Basidiomycota	Agaricomycetes	Cantharellales	Ceratobasidiaceae	Ceratobasidium	0	0.159838	0.110059	0	0	0	0	0.0592612	0.155642	0.692324	0.297966	0	1265	0.105811
Fungi	Ascomycota	Sordariomycetes	Coniochaetales	Coniochaetaceae	Lecythophora	0.575745	0	0.0118343	0.0233161	0	0.00818197	0.0493345	0.108646	0.0823324	0.0970787	0.078138	0	1186	0.0992031
Fungi	Basidiomycota	Tremellomycetes	Cystofilobasidiales	Cystofilobasidiaceae	Guehomyces	0.039387	0.0245007	0.281657	0.0103627	0.53421	0	0.0549195	0.147056	0.0428579	0.135399	0.0166694	0.0557987	1126	0.0941844
Fungi	Basidiomycota	Agaricomycetes	Agaricales	Entolomataceae	Clitopilus	0	0	0.0272189	0	0	0	0	0.0427998	0.0462415	0.788126	0.0927238	0.0352413	1066	0.0891657
Fungi	Ascomycota	Dothideomycetes	Pleosporales	Pleosporaceae	Drechslera	0	0	0	0	0	0.0163639	0.00837755	0.772591	0.00225568	0.30401	0	0.0969135	1062	0.0888311
Fungi	Ascomycota	Dothideomycetes	Pleosporales	Leptosphaeriaceae	Acicuseptoria	0	0	0	0	0.586328	0	0	0.109743	0	0	0.0239623	0	1057	0.0884129
Fungi	Zygomycota	Incertae sedis	Mucorales	Umbelopsidaceae	Umbelopsis	0	0	0	0.873057	0	0	0.113562	0.00548715	0	0	0	0	1052	0.0879947
Fungi	Ascomycota	Sordariomycetes	Coniochaetales	Coniochaetaceae	Coniochaeta	0	0	0.105325	0	0	0.0128574	0	0	1.06243	0	0	0	1042	0.0871582
Fungi	Ascomycota	Sordariomycetes	Sordariales	Sordariaceae	Neurospora	0	0	0.287574	0.542746	0.14622	0	0	0	0	0.00127735	0	0	1014	0.0848162
Fungi	Chytridiomycota	Chytridiomycetes	Rhizophydiales	Rhizophydiaceae	Rhizophydium	0.105418	0.0933358	0.0260355	0.0284974	0	0.0444164	0.00465419	0	0.00338352	0.0574808	0.0604267	0.629937	1005	0.0840633
Fungi	Ascomycota	Sordariomycetes	Hypocreales	Clavicipitaceae	Metacordyceps	0.100784	0	0	0	0.0347453	0	0.0148934	0	0.0349631	0	0	0.00146839	959	0.0802157
Fungi	Ascomycota	Sordariomycetes	Incertae sedis	Incertae sedis	Eucasphaeria	0	0.183172	0.0473373	0	0	0	0.172205	0.0263383	0.0676704	0.358936	0.0135439	0.202637	956	0.0799647
Fungi	Ascomycota	Sordariomycetes	Hypocreales	Nectriaceae	Fusicolla	0.155231	0	0.0710059	0.015544	0	0.0187016	0.0940147	0.23924	0.0327074	0.30401	0.0583431	0	864	0.0722694
Fungi	Ascomycota	Dothideomycetes	Pleosporales	Leptosphaeriaceae	Neosetophoma	0.0254857	0	0.278107	0.256477	0.257695	0.0514295	0.000930839	0	0	0.00638676	0.00208368	0.00734193	819	0.0685054
Fungi	Ascomycota	Eurotiomycetes	Chaetothyriales	Herpotrichiellaceae	Phialophora	0.374176	0	0	0	0	0.331954	0.00744671	0.00658458	0.168048	0	0	0	799	0.0668325
Fungi	Ascomycota	Sordariomycetes	Xylariales	Amphisphaeriaceae	Seiridium	0	0	0.323077	0	0.0694907	0	0	0	0.0530085	0.0166056	0.0104184	0.543303	790	0.0660796
Fungi	Ascomycota	Incertae sedis	Incertae sedis	Incertae sedis	Torula	0	0	0.0177515	0	0	0	0	0	0.0169176	0.509663	0.372979	0	787	0.0658287
Fungi	Ascomycota	Dothideomycetes	Pleosporales	Cucurbitariaceae	Pyrenochaetopsis	0.333631	0.13767	0.0319527	0.0194301	0.163593	0.0210393	0.0819138	0.00109743	0.0541364	0.0779184	0	0.00146839	779	0.0651595
Fungi	Ascomycota	Dothideomycetes	Pleosporales	Pleosporaceae	Exserohilum	0.428623	0	0	0	0.078177	0	0	0	0.389105	0	0	0	771	0.0644904
Fungi	Glomeromycota	Glomeromycetes	Diversisporales	Acaulosporaceae	Acaulospora	0	0.0455012	0	0.0673575	0.1274	0.0175328	0.023271	0.00768201	0.205267	0	0.338598	0	733	0.0613119
Fungi	Ascomycota	Dothideomycetes	Pleosporales	Phaeosphaeriaceae	Phaeosphaeria	0	0.0595016	0	0	0	0	0.0214093	0.0735278	0.399256	0	0.097933	0.00146839	716	0.0598899
Fungi	Ascomycota	Dothideomycetes	Botryosphaeriales	Botryosphaeriaceae	Macrophoma	0	0	0.00118343	0	0.0535657	0	0.0530578	0	0	0	0.632397	0	710	0.059388
Fungi	Basidiomycota	Agaricomycetes	Auriculariales	Incertae sedis	Oliveonia	0	0	0.0544379	0	0.765845	0	0	0	0	0	0.136481	0	706	0.0590535
Fungi	Ascomycota	Dothideomycetes	Pleosporales	Corynesporascaceae	Corynespora	0	0	0	0	0.978661	0	0	0.00548715	0	0.0140509	0	0	692	0.0578824
Fungi	Ascomycota	Dothideomycetes	Capnodiales	Mycosphaerellaceae	Mycosphaerella	0.00463376	0.00350009	0.00118343	0.00518135	0.00289545	0	0.129387	0.00219486	0	0	0.00312552	0	672	0.0562095
Fungi	Ascomycota	Dothideomycetes	Pleosporales	Pleosporaceae	Bipolaris	0	0	0.0035503	0	0	0	0	0.23924	0	0	0	0	662	0.0553731
Fungi	Ascomycota	Pezizomycetes	Pezizales	Pyronemataceae	Pseudaleuria	0	0	0.588166	0.00129534	0.224397	0	0	0	0	0.00127735	0	0	654	0.0547039
Fungi	Ascomycota	Orbiliomycetes	Orbiliales	Orbiliaceae	Geniculifera	0	0	0	0	0	0.757416	0	0	0	0	0	0	648	0.054202
Fungi	Ascomycota	Sordariomycetes	Microascales	Halosphaeriaceae	Cirrenalia	0.00810908	0	0.0781065	0.599741	0.00434317	0.100521	0	0	0	0	0	0	625	0.0522782
Fungi	Basidiomycota	Tremellomycetes	Tremellales	Incertae sedis	Hannaella	0	0	0.0201183	0.0738342	0	0	0	0	0	0	0.019795	0	615	0.0514417
Fungi	Ascomycota	Sordariomycetes	Hypocreales	Nectriaceae	Stylonectria	0	0	0.613018	0.00129534	0.00144772	0	0.0223401	0.00329229	0.0462415	0	0	0	608	0.0508562
Fungi	Ascomycota	Dothideomycetes	Pleosporales	Pleosporaceae	Dendryphion	0	0	0.00828402	0.0181347	0.1274	0.0198705	0.0335102	0.376418	0	0	0.0166694	0	572	0.047845
Fungi	Ascomycota	Dothideomycetes	Pleosporales	Phaeosphaeriaceae	Stagonospora	0.0440207	0	0	0	0.0318499	0.0935082	0	0	0	0	0	0.57267	554	0.0463394
Fungi	Ascomycota	Dothideomycetes	Pleosporales	Phaeosphaeriaceae	Sclerostagonospora	0.399662	0	0.171598	0.0181347	0	0	0	0	0	0.0434299	0.00104184	0	539	0.0450847
Fungi	Basidiomycota	Agaricomycetes	Corticiales	Corticiaceae	Laetisaria	0	0	0.628402	0	0	0	0	0	0	0	0	0	531	0.0444156
Fungi	Basidiomycota	Tremellomycetes	Tremellales	Incertae sedis	Bullera	0.00463376	0	0.146746	0.474093	0	0	0	0	0	0	0.00416736	0	498	0.0416553
Fungi	Ascomycota	Sordariomycetes	Hypocreales	Hypocreaceae	Hypocrea	0.00115844	0.0210006	0.0461538	0.0634715	0.102788	0.0280525	0.0335102	0.0164614	0.00902273	0.0549261	0.175029	0.00293677	482	0.0403169
Fungi	Basidiomycota	Agaricomycetes	Polyporales	Meruliaceae	Hyphoderma	0	0	0	0	0.115818	0	0.0456111	0	0.0124062	0.112407	0	0	470	0.0393132
Fungi	Ascomycota	Pezizomycetes	Pezizales	Ascobolaceae	Ascobolus	0	0	0	0	0	0	0	0	0	0	0	0	464	0.0388113
Fungi	Ascomycota	Dothideomycetes	Incertae sedis	Incertae sedis	Leptospora	0.0834077	0.0023334	0.197633	0.00388601	0.00144772	0.00116885	0.0753979	0	0.00112784	0.00383205	0	0.00146839	461	0.0385604
Fungi	Ascomycota	Sordariomycetes	Hypocreales	Nectriaceae	Nectria	0	0	0.0426036	0.0440415	0.0492226	0	0.0428186	0.0669432	0.00451136	0.293791	0.00208368	0	459	0.0383931
Fungi	Ascomycota	Sordariomycetes	Hypocreales	Incertae sedis	Stachybotrys	0.137854	0	0.23432	0.0634715	0.0332976	0	0	0	0.0236847	0	0	0	444	0.0371384
Fungi	Basidiomycota	Pucciniomycetes	Pucciniales	Pucciniaceae	Puccinia	0	0	0.0662722	0	0	0	0	0	0	0.178829	0	0.359754	443	0.0370548
Fungi	Ascomycota	Sordariomycetes	Hypocreales	Nectriaceae	Pseudonectria	0	0	0	0.0259067	0	0.00350656	0	0.102061	0	0	0.207326	0	442	0.0369711
Fungi	Basidiomycota	Agaricomycetes	Sebacinales	Sebacinales Group B	Piriformospora	0	0	0.00710059	0	0	0.329616	0	0	0.028196	0.103465	0.0302134	0	437	0.0365529
Fungi	Ascomycota	Sordariomycetes	Sordariales	Lasiosphaeriaceae	Zopfiella	0.0996258	0	0	0.158031	0	0	0	0	0.0428579	0.0229923	0	0.0293677	435	0.0363856
Fungi	Basidiomycota	Microbotryomycetes	Sporidiobolales	Incertae sedis	Rhodosporidium	0	0	0.0792899	0	0.22874	0.00701311	0	0.00109743	0.00338352	0.0485393	0.0739707	0.0851664	432	0.0361347
Fungi	Ascomycota	Dothideomycetes	Incertae sedis	Pseudeurotiaceae	Pseudeurotium	0	0	0.00118343	0.00129534	0.00434317	0.12273	0.0772596	0	0.0112784	0.235033	0	0.00146839	422	0.0352982
Fungi	Ascomycota	Dothideomycetes	Pleosporales	Incertae sedis	Setomelanomma	0	0	0.166864	0	0	0	0.201992	0	0	0.0025547	0	0	421	0.0352146
Fungi	Ascomycota	Sordariomycetes	Hypocreales	Nectriaceae	Cylindrocarpon	0.345215	0	0	0	0.00289545	0	0.0195476	0.00219486	0.049625	0	0.0239623	0	413	0.0345454
Fungi	Basidiomycota	Tremellomycetes	Holtermanniales	Incertae sedis	Holtermannia	0	0	0.0449704	0.0479275	0	0	0.0698129	0.0548715	0.0101506	0.00510941	0	0	412	0.0344618
Fungi	Ascomycota	Dothideomycetes	Pleosporales	Incertae sedis	Massariosphaeria	0	0	0.27929	0	0	0	0	0	0.0101506	0.213318	0	0	412	0.0344618
Fungi	Basidiomycota	Microbotryomycetes	Microbotryales	Microbotryaceae	Microbotryum	0	0.36051	0	0	0.111475	0	0	0	0	0	0.0229205	0	408	0.0341272
Fungi	Ascomycota	Lecanoromycetes	Peltigerales	Pannariaceae	Degelia	0.0417038	0	0.0473373	0	0	0.0163639	0.0242018	0	0	0.245251	0.097933	0	402	0.0336253
Fungi	Ascomycota	Eurotiomycetes	Chaetothyriales	Herpotrichiellaceae	Thysanorea	0	0	0	0	0	0	0	0	0	0	0.404234	0	388	0.0324543
Fungi	Basidiomycota	Wallemiomycetes	Geminibasidiales	Geminibasidiaceae	Geminibasidium	0	0.359343	0	0	0	0	0	0	0	0	0	0	380	0.0317851
Fungi	Ascomycota	Leotiomycetes	Incertae sedis	Incertae sedis	Meliniomyces	0	0.0350009	0	0	0	0.0806508	0	0.00219486	0.0360909	0.0153282	0.0364644	0	378	0.0316179
Fungi	Ascomycota	Dothideomycetes	Pleosporales	Incertae sedis	Neophaeosphaeria	0	0	0.0142012	0	0	0.170652	0	0	0.187222	0	0.0187531	0.04552	373	0.0311996
Fungi	Ascomycota	Sordariomycetes	Sordariales	Lasiosphaeriaceae	Cercophora	0.0752986	0	0	0	0	0.0023377	0.0260635	0.0417023	0.208651	0	0.0541757	0	372	0.031116
Fungi	Ascomycota	Eurotiomycetes	Mycocaliciales	Mycocaliciaceae	Mycocalicium	0	0	0.24142	0	0	0	0	0	0	0	0	0	361	0.0301959
Fungi	Glomeromycota	Glomeromycetes	Glomerales	Claroideoglomeraceae	Claroideoglomus	0.057922	0	0	0	0	0	0	0	0	0.394702	0	0	359	0.0300286
Fungi	Glomeromycota	Glomeromycetes	Glomerales	Glomeraceae	Glomus	0	0	0.0319527	0.00259067	0	0.0280525	0.0763288	0	0.0812045	0	0.0187531	0	355	0.029694
Fungi	Basidiomycota	Agaricomycetes	Agaricales	Bolbitiaceae	Conocybe	0	0.112003	0	0	0.00579089	0	0	0	0	0.242697	0.0052092	0.0557987	333	0.0278538
Fungi	Ascomycota	Sordariomycetes	Incertae sedis	Annulatascaceae	Conlarium	0	0	0.016568	0	0	0.0444164	0.00651587	0.0219486	0	0.194157	0.00104184	0	323	0.0270174
Fungi	Ascomycota	Leotiomycetes	Helotiales	Vibrisseaceae	Vibrissea	0	0	0	0	0	0	0	0	0	0	0	0.00440516	307	0.0256791
Fungi	Ascomycota	Dothideomycetes	Pleosporales	Incertae sedis	Letendraea	0	0	0	0	0	0	0	0	0	0	0	0	305	0.0255118
Fungi	Ascomycota	Incertae sedis	Incertae sedis	Incertae sedis	Calcarisporiella	0	0	0	0	0	0.0993525	0	0	0	0	0	0.321576	304	0.0254281
Fungi	Ascomycota	Sordariomycetes	Trichosphaeriales	Incertae sedis	Nigrospora	0	0	0.0035503	0	0	0	0.0605045	0	0	0.166056	0.0468828	0	300	0.0250935
Fungi	Ascomycota	Leotiomycetes	Helotiales	Incertae sedis	Pilidium	0	0	0	0	0	0	0	0	0	0	0	0.439047	299	0.0250099
Fungi	Ascomycota	Sordariomycetes	Hypocreales	Bionectriaceae	Bionectria	0.0845661	0.0023334	0.0366864	0.0310881	0.00434317	0.00116885	0.00558503	0.0395075	0.0721818	0	0.032297	0	297	0.0248426
Fungi	Ascomycota	Eurotiomycetes	Chaetothyriales	Chaetothyriaceae	Cyphellophora	0	0	0	0	0	0	0.0670204	0	0.0823324	0	0	0	296	0.024759
Fungi	Ascomycota	Sordariomycetes	Microascales	Microascaceae	Pseudallescheria	0.0405454	0	0.0130178	0	0.302574	0	0	0	0.0315795	0	0	0	283	0.0236716
Fungi	Glomeromycota	Glomeromycetes	Diversisporales	Diversisporaceae	Diversispora	0	0	0	0	0.169384	0.023377	0	0.00329229	0	0	0.00208368	0	273	0.0228351
Fungi	Basidiomycota	Microbotryomycetes	Leucosporidiales	Leucosporidiaceae	Leucosporidium	0	0	0	0	0	0	0	0.23046	0	0	0.0573012	0	265	0.022166
Fungi	Basidiomycota	Agaricomycetes	Agaricales	Tricholomataceae	Tricholoma	0	0	0	0	0	0	0.0121009	0	0.274065	0	0	0	256	0.0214132
Fungi	Ascomycota	Leotiomycetes	Helotiales	Incertae sedis	Xylogone	0	0	0.0248521	0	0	0	0	0	0	0	0	0.00146839	256	0.0214132
Fungi	Ascomycota	Sordariomycetes	Hypocreales	Nectriaceae	Gibberella	0.0671895	0.00583349	0.0402367	0.128238	0.0477749	0	0.00279252	0	0.0157898	0	0	0	254	0.0212459
Fungi	Ascomycota	Leotiomycetes	Helotiales	Helotiaceae	Crocicreas	0	0.0011667	0	0	0	0.00116885	0	0	0	0	0.259418	0	251	0.0209949
Fungi	Ascomycota	Sordariomycetes	Diaporthales	Togniniaceae	Phaeoacremonium	0.0150597	0.0933358	0.105325	0	0	0	0	0	0	0.0855825	0	0	249	0.0208276
Fungi	Chytridiomycota	Chytridiomycetes	Spizellomycetales	Spizellomycetaceae	Kochiomyces	0	0	0	0.00129534	0	0	0.0186168	0	0	0	0	0.283398	244	0.0204094
Fungi	Ascomycota	Taphrinomycetes	Taphrinales	Taphrinaceae	Lalaria	0	0	0	0	0	0	0.0567812	0	0	0.189048	0.00104184	0	244	0.0204094
Fungi	Ascomycota	Dothideomycetes	Pleosporales	Didymosphaeriaceae	Roussoella	0.0683479	0	0.0118343	0	0	0.0023377	0	0	0.0056392	0	0.0427155	0	237	0.0198239
Fungi	Ascomycota	Leotiomycetes	Helotiales	Helotiaceae	Articulospora	0.0254857	0	0	0	0.230188	0	0.0418877	0	0	0	0	0	235	0.0196566
Fungi	Ascomycota	Taphrinomycetes	Taphrinales	Taphrinaceae	Taphrina	0	0	0	0.292746	0	0	0	0	0	0	0	0.00146839	227	0.0189874
Fungi	Chytridiomycota	Blastocladiomycetes	Blastocladiales	Catenariaceae	Catenomyces	0	0	0	0	0.026059	0.0444164	0.0121009	0.00548715	0.0180455	0.00127735	0.0791799	0.0234942	219	0.0183183
Fungi	Ascomycota	Dothideomycetes	Pleosporales	Tubeufiaceae	Helicosporium	0	0	0	0	0	0	0.00186168	0	0.0248125	0	0.00937656	0	211	0.0176491
Fungi	Ascomycota	Eurotiomycetes	Chaetothyriales	Herpotrichiellaceae	Cladophialophora	0	0	0	0	0	0	0.0707437	0	0	0	0.134397	0	205	0.0171472
Fungi	Ascomycota	Sordariomycetes	Chaetosphaeriales	Chaetosphaeriaceae	Codinaeopsis	0	0.161004	0	0	0	0	0	0	0.0744375	0	0	0	204	0.0170636
Fungi	Chytridiomycota	Chytridiomycetes	Spizellomycetales	Spizellomycetaceae	Spizellomyces	0.0602389	0	0.0449704	0	0.026059	0	0.00186168	0.0109743	0.00112784	0	0.0843891	0	202	0.0168963
Fungi	Basidiomycota	Agaricomycetes	Agaricales	Psathyrellaceae	Coprinellus	0	0	0	0	0	0	0	0	0.163537	0	0.0437573	0.00146839	200	0.016729
Fungi	Ascomycota	Dothideomycetes	Pleosporales	Venturiaceae	Veronaeopsis	0	0	0	0	0	0	0	0	0	0	0	0.293677	200	0.016729
Fungi	Basidiomycota	Agaricomycetes	Agaricales	Amanitaceae	Amanita	0.101943	0	0	0	0	0.0280525	0.000930839	0.0175589	0.00112784	0	0.0354226	0	198	0.0165617
Fungi	Ascomycota	Sordariomycetes	Xylariales	Amphisphaeriaceae	Pestalotiopsis	0	0	0	0	0	0	0.034441	0	0	0.166056	0.026046	0	192	0.0160599
Fungi	Ascomycota	Incertae sedis	Incertae sedis	Incertae sedis	Tetrachaetum	0	0	0	0	0	0	0	0	0	0.240142	0	0	188	0.0157253
Fungi	Ascomycota	Pezizomycetes	Pezizales	Pyronemataceae	Rhodoscypha	0	0	0	0	0.0767293	0	0	0	0	0	0	0	187	0.0156416
Fungi	Basidiomycota	Agaricomycetes	Sebacinales	Sebacinales Group B	Serendipita	0	0	0	0	0.117266	0.0958459	0	0	0.0270682	0	0	0	187	0.0156416
Fungi	Ascomycota	Sordariomycetes	Sordariales	Incertae sedis	Madurella	0	0.159838	0.00118343	0	0.0202681	0.0163639	0.00465419	0.00109743	0	0.0166056	0	0	185	0.0154743
Fungi	Basidiomycota	Agaricomycetes	Polyporales	Phanerochaetaceae	Pseudolagarobasidium	0	0.215839	0	0	0	0	0	0	0	0	0	0	185	0.0154743
Fungi	Glomeromycota	Glomeromycetes	Paraglomerales	Paraglomeraceae	Paraglomus	0	0	0	0	0.0275067	0	0.00651587	0	0	0	0	0.232005	184	0.0153907
Fungi	Ascomycota	Sordariomycetes	Incertae sedis	Glomerellaceae	Colletotrichum	0	0	0	0	0	0.0596115	0	0.0965738	0	0	0.0427155	0	180	0.0150561
Fungi	Ascomycota	Dothideomycetes	Pleosporales	Incertae sedis	Herpotrichia	0	0	0	0	0	0.0210393	0	0.00219486	0.0733096	0	0.00625104	0	174	0.0145543
Fungi	Ascomycota	Dothideomycetes	Pleosporales	Incertae sedis	Didymella	0	0.00933358	0.035503	0.168394	0.00144772	0	0	0	0	0.00383205	0	0	173	0.0144706
Fungi	Chytridiomycota	Chytridiomycetes	Lobulomycetales	Lobulomycetaceae	Lobulomyces	0	0	0.0118343	0	0	0.0116885	0	0.0592612	0.0902273	0	0	0	165	0.0138014
Fungi	Ascomycota	Sordariomycetes	Coniochaetales	Incertae sedis	Pseudobotrytis	0.0347532	0	0.0035503	0.0194301	0	0	0.0484036	0	0	0	0.0677196	0	165	0.0138014
Fungi	Ascomycota	Sordariomycetes	Incertae sedis	Incertae sedis	Myrmecridium	0.187667	0	0	0	0	0	0	0	0	0	0	0	162	0.0135505
Fungi	Ascomycota	Dothideomycetes	Capnodiales	Mycosphaerellaceae	Cercospora	0	0	0.190533	0	0	0	0	0	0	0	0	0	161	0.0134669
Fungi	Ascomycota	Dothideomycetes	Capnodiales	Incertae sedis	Sporidesmajora	0	0.0198339	0	0	0.041984	0.0268836	0	0.0395075	0.0586477	0	0	0	157	0.0131323
Fungi	Basidiomycota	Cystobasidiomycetes	Erythrobasidiales	Incertae sedis	Erythrobasidium	0	0.0606683	0	0	0	0	0	0.00109743	0	0	0.00104184	0	152	0.0127141
Fungi	Ascomycota	Sordariomycetes	Sordariales	Chaetomiaceae	Thielavia	0.047496	0	0	0.141192	0	0	0	0	0	0	0	0.00293677	152	0.0127141
Fungi	Ascomycota	Sordariomycetes	Hypocreales	Nectriaceae	Viridispora	0	0	0	0	0	0	0	0	0	0	0	0.00146839	150	0.0125468
Fungi	Ascomycota	Sordariomycetes	Hypocreales	Ophiocordycipitaceae	Hirsutella	0	0	0	0	0	0	0	0	0.0372187	0	0.120853	0	149	0.0124631
Fungi	Ascomycota	Leotiomycetes	Incertae sedis	Incertae sedis	Leohumicola	0	0.0128337	0.00118343	0	0	0	0	0	0.154514	0	0	0	149	0.0124631
Fungi	Ascomycota	Dothideomycetes	Pleosporales	Pleomassariaceae	Prosthemium	0	0	0	0	0	0	0	0.151445	0	0	0	0	149	0.0124631
Fungi	Ascomycota	Dothideomycetes	Capnodiales	Mycosphaerellaceae	Septoria	0	0	0	0	0	0	0.0753979	0	0.00112784	0.00127735	0	0	147	0.0122958
Fungi	Basidiomycota	Tremellomycetes	Cystofilobasidiales	Cystofilobasidiaceae	Cystofilobasidium	0	0	0	0	0	0	0.134972	0	0	0	0	0	145	0.0121285
Fungi	Chytridiomycota	Chytridiomycetes	Spizellomycetales	Spizellomycetaceae	Powellomyces	0	0.149337	0	0	0	0	0	0.00109743	0	0.00510941	0.00833472	0	141	0.011794
Fungi	Basidiomycota	Tremellomycetes	Tremellales	Incertae sedis	Dioszegia	0	0	0.163314	0	0	0	0	0	0	0	0	0	139	0.0116267
Fungi	Ascomycota	Sordariomycetes	Sordariales	Lasiosphaeriaceae	Cladorrhinum	0.0115844	0	0.0201183	0.106218	0.00289545	0	0.00279252	0.00219486	0.0146619	0	0.00312552	0	135	0.0112921
Fungi	Ascomycota	Sordariomycetes	Chaetosphaeriales	Chaetosphaeriaceae	Chaetosphaeria	0.151756	0	0	0	0	0	0	0	0	0	0	0	131	0.0109575
Fungi	Chytridiomycota	Chytridiomycetes	Chytridiales	Endochytriaceae	Entophlyctis	0	0.0163338	0	0	0	0	0	0	0	0.00894146	0	0	131	0.0109575
Fungi	Ascomycota	Sordariomycetes	Xylariales	Xylariaceae	Hypoxylon	0.00810908	0	0	0	0.0810725	0	0	0.0318255	0	0.025547	0	0	131	0.0109575
Fungi	Ascomycota	Dothideomycetes	Pleosporales	Phaeosphaeriaceae	Ophiosphaerella	0	0	0	0	0	0.133249	0	0.0175589	0	0	0	0	131	0.0109575
Fungi	Ascomycota	Leotiomycetes	Helotiales	Incertae sedis	Trimmatostroma	0	0	0	0	0.0217158	0	0	0.126204	0	0.00127735	0	0	131	0.0109575
