# Supplementary material for: Soil productivity and structure of bacterial and fungal communities in unfertilized arable soil
Source: PLoS One. 2018 Sep 24;13(9):e0204085. doi: 10.1371/journal.pone.0204085 (PMC6152964; doi:10.1371/journal.pone.0204085)
Supplement: S5 Table — (XLSX) [file pone.0204085.s006.xlsx]

## Sheet: Sheet1
S5 Table. Correlation coefficients among eight soil properties and OTU richness in soil bacteril communities. Eight soil properties are mineralized N (Nm), P2O5 content, soil organic carbon content (Co), soil C/N ratio, microbial biomass (Cm), C turnover rate (R) and maize dry weight (DW).
	pH	Nm	P2O5	Co	C/N	Cm	R	DW
Nm	0.06
P2O5	0.45	0.01
Co	0.01	0.44	-0.31
C/N	-0.21	-0.1	-0.26	0.53
Cm	0.01	0.57	-0.18	0.92***	0.23
R	0.24	0.15	-0.22	0.68*	0.16	0.67*
DW	0.08	0.89***	0.15	0.24	-0.1	0.36	0.03
OTU Richness	-0.5	-0.02	-0.57	-0.07	-0.02	0.02	-0.07	0.06
