# Supplementary material for: Soil productivity and structure of bacterial and fungal communities in unfertilized arable soil
Source: PLoS One. 2018 Sep 24;13(9):e0204085. doi: 10.1371/journal.pone.0204085 (PMC6152964; doi:10.1371/journal.pone.0204085)
Supplement: S6 Table — (XLSX) [file pone.0204085.s007.xlsx]

## Sheet: Sheet1
S6 Table. The relationships of soil properties and the latitude of farms with the whole community structure and the abundance of the top 10 orders in soil bacterial and fungal communities.The three principal components, PC1, PC2 and PC3, which represent soil microbial activity, soil fertility and soil pH, respectively, were used as measures of soil properties. The relationships with the whole com…
	PC1	PC2	PC3	Latitude
Bacteria
Whole Community	0.93	3.01*	4.23**	4.31***
Actinomycetales	-0.3344	0.1752	0.1565	0.095
Rhizobiales	-0.2004	0.66*	-0.1242	-0.029
Sphingomonadales	-0.0952	0.0332	0.2697	0.64*
Burkholderiales	-0.2576	0.1652	0.5258	0.504
Acidobacteriales	0.1434	-0.59*	0.64*	0.474
[Saprospirales]	-0.2116	-0.154	-0.58*	-0.133
Bacillales	-0.3488	0.0279	-0.57*	-0.54
iii1-15	-0.0875	0.84**	-0.34	-0.309
Solibacterales	-0.0849	-0.80**	0.44	-0.62*
RB41	0.1612	-0.3708	-0.77**	0.502
Fungi
Whole Community	1.1	2.76**	2.14*	1.32
Mortierellales	0.3757	0.5038	0.1067	-0.002
Pleosporales	-0.2372	0.3026	-0.4576	-0.359
Sordariales	-0.0985	-0.3572	0.5648	0.28
Incertaesedis	-0.0426	0.1063	0.3771	0.329
Pezizales	0.2837	-0.7244	-0.3854	-0.229
Saccharomycetales	0.1132	-0.5523	-0.177	-0.196
Helotiales	-0.1409	0.4043	0.3235	0.366
Cantharellales	0.1712	0.4171	-0.0979	-0.04
Hypocreales	-0.4859	0.2858	0.0606	0.08
Spizellomycetales	-0.5158	0.096	-0.1146	0.089
*, ** and *** represent significance at 5%, 1% and 0.1% level, respectively.
